# Supplementary material for: SRSF9 promotes colorectal cancer progression via stabilizing DSN1 mRNA in an m6A-related manner
Source: J Transl Med. 2022 May 4;20:198. doi: 10.1186/s12967-022-03399-3 (PMC9066907; doi:10.1186/s12967-022-03399-3)
Supplement: Supplementary file 3 — Additional file 3: Table S3. Target mRNAs of the SRSF9 protein in POSTAR2. [file 12967_2022_3399_MOESM3_ESM.xls]

## Sheet: Sheet1
Table S3: Target mRNAs of the SRSF9 protein in POSTAR2
Target gene symbol	Target gene ID	Target gene type	Binding site records
PTPRN2	ENSG00000155093	protein_coding	63
KCNQ1OT1	ENSG00000269821	antisense_RNA	33
MALAT1	ENSG00000251562	lincRNA	29
COL27A1	ENSG00000196739	protein_coding	27
ANKRD11	ENSG00000167522	protein_coding	19
ARID3A	ENSG00000116017	protein_coding	18
NPAS2	ENSG00000170485	protein_coding	18
ZFPM1	ENSG00000179588	protein_coding	17
SNTB1	ENSG00000172164	protein_coding	16
EIPR1	ENSG00000032389	protein_coding	15
FMNL2	ENSG00000157827	protein_coding	15
LINC00511	ENSG00000227036	lincRNA	15
GMDS	ENSG00000112699	protein_coding	13
RBM12B	ENSG00000183808	protein_coding	13
SEPT9	ENSG00000184640	protein_coding	12
SLC22A23	ENSG00000137266	protein_coding	12
SPG7	ENSG00000197912	protein_coding	12
CMIP	ENSG00000153815	protein_coding	11
ERICH1	ENSG00000104714	protein_coding	11
PCSK6	ENSG00000140479	protein_coding	11
CA5A	ENSG00000174990	protein_coding	10
CTBP1	ENSG00000159692	protein_coding	10
EHBP1	ENSG00000115504	protein_coding	10
NCL	ENSG00000115053	protein_coding	10
NKD1	ENSG00000140807	protein_coding	10
PLXNB1	ENSG00000164050	protein_coding	10
SKI	ENSG00000157933	protein_coding	10
TRAPPC12	ENSG00000171853	protein_coding	10
ACIN1	ENSG00000100813	protein_coding	9
AGAP1	ENSG00000157985	protein_coding	9
ASXL1	ENSG00000171456	protein_coding	9
ATP11A	ENSG00000068650	protein_coding	9
COL9A3	ENSG00000092758	protein_coding	9
RPTOR	ENSG00000141564	protein_coding	9
AC009120.2	ENSG00000259972	processed_transcript	8
AHSA2	ENSG00000173209	protein_coding	8
APOB	ENSG00000084674	protein_coding	8
CCDC142	ENSG00000135637	protein_coding	8
CIRBP	ENSG00000099622	protein_coding	8
GPC3	ENSG00000147257	protein_coding	8
HCG18	ENSG00000231074	antisense_RNA	8
HLF	ENSG00000108924	protein_coding	8
HNRNPA2B1	ENSG00000122566	protein_coding	8
NEDD4L	ENSG00000049759	protein_coding	8
NINL	ENSG00000101004	protein_coding	8
PIGZ	ENSG00000119227	protein_coding	8
ACSM3	ENSG00000005187	protein_coding	7
AL109613.1	ENSG00000224093	antisense_RNA	7
ANP32B	ENSG00000136938	protein_coding	7
BCAR1	ENSG00000050820	protein_coding	7
CHRD	ENSG00000090539	protein_coding	7
COL18A1	ENSG00000182871	protein_coding	7
FGL1	ENSG00000104760	protein_coding	7
GMDS-AS1	ENSG00000250903	lincRNA	7
MAD1L1	ENSG00000002822	protein_coding	7
NHSL1	ENSG00000135540	protein_coding	7
PDXK	ENSG00000160209	protein_coding	7
PELP1	ENSG00000141456	protein_coding	7
QRICH2	ENSG00000129646	protein_coding	7
SLCO4A1	ENSG00000101187	protein_coding	7
ITPR2	ENSG00000123104	protein_coding	6
KAT2A	ENSG00000108773	protein_coding	6
NUP210	ENSG00000132182	protein_coding	6
RAB11FIP3	ENSG00000090565	protein_coding	6
RPS6KA3	ENSG00000177189	protein_coding	6
RTEL1	ENSG00000258366	protein_coding	6
RTEL1-TNFRSF6B	ENSG00000026036	protein_coding	6
SHANK2	ENSG00000162105	protein_coding	6
SLC26A6	ENSG00000225697	protein_coding	6
SLC2A9	ENSG00000109667	protein_coding	6
TAF15	ENSG00000270647	protein_coding	6
AC005670.2	ENSG00000262633	protein_coding	5
ARAP1	ENSG00000186635	protein_coding	5
BRD2	ENSG00000204256	protein_coding	5
CEP170B	ENSG00000099814	protein_coding	5
CHN2	ENSG00000106069	protein_coding	5
DLGAP1-AS1	ENSG00000177337	antisense_RNA	5
DNAJC5	ENSG00000101152	protein_coding	5
DOK6	ENSG00000206052	protein_coding	5
ENPP1	ENSG00000197594	protein_coding	5
EXOC3L4	ENSG00000205436	protein_coding	5
FAM118A	ENSG00000100376	protein_coding	5
FAM193B	ENSG00000146067	protein_coding	5
GATS	ENSG00000239521	protein_coding	5
GOSR2	ENSG00000108433	protein_coding	5
LAMA5	ENSG00000130702	protein_coding	5
MIR34AHG	ENSG00000228526	lincRNA	5
PNN	ENSG00000100941	protein_coding	5
PRODH2	ENSG00000250799	protein_coding	5
PVT1	ENSG00000249859	lincRNA	5
RAB17	ENSG00000124839	protein_coding	5
TMEM181	ENSG00000146433	protein_coding	5
UBE2I	ENSG00000103275	protein_coding	5
UCKL1	ENSG00000198276	protein_coding	5
ZBED1	ENSG00000214717	protein_coding	5
ZBED6	ENSG00000257315	protein_coding	5
AARS2	ENSG00000124608	protein_coding	4
ABCC6	ENSG00000091262	protein_coding	4
CCDC144NL-AS1	ENSG00000233098	antisense_RNA	4
CDK12	ENSG00000167258	protein_coding	4
COA1	ENSG00000106603	protein_coding	4
CTAGE5	ENSG00000150527	protein_coding	4
CYP2W1	ENSG00000073067	protein_coding	4
DHRS3	ENSG00000162496	protein_coding	4
EEF1D	ENSG00000104529	protein_coding	4
FMO5	ENSG00000131781	protein_coding	4
FNDC3B	ENSG00000075420	protein_coding	4
FOXK2	ENSG00000141568	protein_coding	4
FOXP4	ENSG00000137166	protein_coding	4
FRAS1	ENSG00000138759	protein_coding	4
HMGA2	ENSG00000149948	protein_coding	4
IGF1R	ENSG00000140443	protein_coding	4
INPPL1	ENSG00000165458	protein_coding	4
JMJD7	ENSG00000243789	protein_coding	4
LINC00969	ENSG00000242086	lincRNA	4
MAT2A	ENSG00000168906	protein_coding	4
MCL1	ENSG00000143384	protein_coding	4
MED16	ENSG00000175221	protein_coding	4
MEGF6	ENSG00000162591	protein_coding	4
MUM1	ENSG00000160953	protein_coding	4
NASP	ENSG00000132780	protein_coding	4
NDEL1	ENSG00000166579	protein_coding	4
NEK6	ENSG00000119408	protein_coding	4
PACS2	ENSG00000179364	protein_coding	4
PRKAR1A	ENSG00000108946	protein_coding	4
RABL6	ENSG00000196642	protein_coding	4
SGSM2	ENSG00000141258	protein_coding	4
SH3D19	ENSG00000109686	protein_coding	4
SKIV2L	ENSG00000204351	protein_coding	4
SOX5	ENSG00000134532	protein_coding	4
SPATS2L	ENSG00000196141	protein_coding	4
SPIRE2	ENSG00000204991	protein_coding	4
SREBF1	ENSG00000072310	protein_coding	4
TNRC6A	ENSG00000090905	protein_coding	4
TOX3	ENSG00000103460	protein_coding	4
TRIM65	ENSG00000141569	protein_coding	4
Z94721.1	ENSG00000227598	antisense_RNA	4
ZHX2	ENSG00000178764	protein_coding	4
ZNRF3	ENSG00000183579	protein_coding	4
AC011455.3	ENSG00000269547	protein_coding	3
AC092139.4	ENSG00000279476	TEC	3
AC139887.2	ENSG00000249592	antisense_RNA	3
AEBP2	ENSG00000139154	protein_coding	3
AJUBA	ENSG00000129474	protein_coding	3
AKR1C1	ENSG00000187134	protein_coding	3
ANKZF1	ENSG00000163516	protein_coding	3
ANP32E	ENSG00000143401	protein_coding	3
AP000347.2	ENSG00000273000	processed_transcript	3
APLP2	ENSG00000084234	protein_coding	3
ASPSCR1	ENSG00000169696	protein_coding	3
ATAD2	ENSG00000156802	protein_coding	3
BAZ1B	ENSG00000009954	protein_coding	3
BCL2L2	ENSG00000129473	protein_coding	3
BHMT2	ENSG00000132840	protein_coding	3
C3	ENSG00000125730	protein_coding	3
CALD1	ENSG00000122786	protein_coding	3
CHD6	ENSG00000124177	protein_coding	3
COPB1	ENSG00000129083	protein_coding	3
CREBZF	ENSG00000137504	protein_coding	3
CSNK1D	ENSG00000141551	protein_coding	3
DSP	ENSG00000096696	protein_coding	3
EHMT2	ENSG00000204371	protein_coding	3
ERCC2	ENSG00000104884	protein_coding	3
ERV3-1	ENSG00000213462	protein_coding	3
FAM20C	ENSG00000177706	protein_coding	3
FBXO17	ENSG00000269190	protein_coding	3
FTCD	ENSG00000160282	protein_coding	3
GAS5	ENSG00000234741	processed_transcript	3
GCFC2	ENSG00000005436	protein_coding	3
GLYCTK	ENSG00000168237	protein_coding	3
GUSBP11	ENSG00000228315	processed_transcript	3
HDAC4	ENSG00000068024	protein_coding	3
HEXIM1	ENSG00000186834	protein_coding	3
HNF1A-AS1	ENSG00000241388	processed_transcript	3
HNF4A	ENSG00000101076	protein_coding	3
HNMT	ENSG00000150540	protein_coding	3
HNRNPDL	ENSG00000152795	protein_coding	3
ING5	ENSG00000168395	protein_coding	3
LRMDA	ENSG00000148655	protein_coding	3
MAPK8IP3	ENSG00000138834	protein_coding	3
MIR4435-2HG	ENSG00000172965	lincRNA	3
MYO19	ENSG00000278259	protein_coding	3
PCED1A	ENSG00000132635	protein_coding	3
PEG3	ENSG00000198300	protein_coding	3
PHYKPL	ENSG00000175309	protein_coding	3
PIM3	ENSG00000198355	protein_coding	3
PLCB1	ENSG00000182621	protein_coding	3
RBM33	ENSG00000184863	protein_coding	3
RBM39	ENSG00000131051	protein_coding	3
RBPMS	ENSG00000157110	protein_coding	3
RERE	ENSG00000142599	protein_coding	3
RNF146	ENSG00000118518	protein_coding	3
RRBP1	ENSG00000125844	protein_coding	3
SET	ENSG00000119335	protein_coding	3
SLC16A3	ENSG00000141526	protein_coding	3
SLC39A14	ENSG00000104635	protein_coding	3
SOGA1	ENSG00000149639	protein_coding	3
SPATA20	ENSG00000006282	protein_coding	3
SPRY1	ENSG00000164056	protein_coding	3
SRSF5	ENSG00000100650	protein_coding	3
TACC1	ENSG00000147526	protein_coding	3
TBC1D8	ENSG00000204634	protein_coding	3
TF	ENSG00000091513	protein_coding	3
TGFBR2	ENSG00000163513	protein_coding	3
TMCO3	ENSG00000150403	protein_coding	3
TMEM120B	ENSG00000188735	protein_coding	3
TRAF4	ENSG00000076604	protein_coding	3
TRIM26	ENSG00000234127	protein_coding	3
TSNARE1	ENSG00000171045	protein_coding	3
U2AF2	ENSG00000063244	protein_coding	3
ULK1	ENSG00000177169	protein_coding	3
WDR6	ENSG00000178252	protein_coding	3
ZBED6CL	ENSG00000188707	protein_coding	3
ZCCHC14	ENSG00000140948	protein_coding	3
ZNF117	ENSG00000152926	protein_coding	3
ZNF217	ENSG00000171940	protein_coding	3
ABCC1	ENSG00000103222	protein_coding	2
AC012123.1	ENSG00000228835	antisense_RNA	2
AC018630.6	ENSG00000275778	protein_coding	2
AC092123.2	ENSG00000274627	sense_intronic	2
ACAP3	ENSG00000131584	protein_coding	2
ADK	ENSG00000156110	protein_coding	2
AFDN	ENSG00000130396	protein_coding	2
AHSG	ENSG00000145192	protein_coding	2
AIG1	ENSG00000146416	protein_coding	2
AKAP1	ENSG00000121057	protein_coding	2
AL118506.1	ENSG00000268858	antisense_RNA	2
AL121845.3	ENSG00000273154	protein_coding	2
AL139383.1	ENSG00000230490	lincRNA	2
ANAPC7	ENSG00000196510	protein_coding	2
APMAP	ENSG00000101474	protein_coding	2
ARFGAP1	ENSG00000101199	protein_coding	2
ARHGAP18	ENSG00000146376	protein_coding	2
ARHGAP39	ENSG00000147799	protein_coding	2
ASNS	ENSG00000070669	protein_coding	2
ASPH	ENSG00000198363	protein_coding	2
ASXL2	ENSG00000143970	protein_coding	2
ATF7IP2	ENSG00000166669	protein_coding	2
ATG4B	ENSG00000168397	protein_coding	2
ATXN10	ENSG00000130638	protein_coding	2
AUP1	ENSG00000115307	protein_coding	2
AXIN2	ENSG00000168646	protein_coding	2
BRD9	ENSG00000028310	protein_coding	2
C1GALT1	ENSG00000106392	protein_coding	2
CABLES1	ENSG00000134508	protein_coding	2
CCDC183	ENSG00000213213	protein_coding	2
CCNT2	ENSG00000082258	protein_coding	2
CDK5RAP3	ENSG00000108465	protein_coding	2
CENPB	ENSG00000125817	protein_coding	2
CERS4	ENSG00000090661	protein_coding	2
CHKB	ENSG00000100288	protein_coding	2
CHPF2	ENSG00000033100	protein_coding	2
CHTOP	ENSG00000160679	protein_coding	2
CLTC	ENSG00000141367	protein_coding	2
CMTM8	ENSG00000170293	protein_coding	2
CPE	ENSG00000109472	protein_coding	2
CUL4A	ENSG00000139842	protein_coding	2
CYBA	ENSG00000051523	protein_coding	2
DDX55	ENSG00000111364	protein_coding	2
DGKD	ENSG00000077044	protein_coding	2
DHX16	ENSG00000204560	protein_coding	2
DIDO1	ENSG00000101191	protein_coding	2
DLC1	ENSG00000164741	protein_coding	2
EFHC1	ENSG00000096093	protein_coding	2
EID3	ENSG00000255150	protein_coding	2
ELL	ENSG00000105656	protein_coding	2
EML4	ENSG00000143924	protein_coding	2
EPS8L2	ENSG00000177106	protein_coding	2
ERRFI1	ENSG00000116285	protein_coding	2
ESF1	ENSG00000089048	protein_coding	2
ESRP2	ENSG00000103067	protein_coding	2
ETFA	ENSG00000140374	protein_coding	2
F2	ENSG00000180210	protein_coding	2
F7	ENSG00000057593	protein_coding	2
FAAP20	ENSG00000162585	protein_coding	2
FAM120B	ENSG00000112584	protein_coding	2
FAM171A1	ENSG00000148468	protein_coding	2
FANCA	ENSG00000187741	protein_coding	2
FASTK	ENSG00000164896	protein_coding	2
FAT1	ENSG00000083857	protein_coding	2
FBXO18	ENSG00000134452	protein_coding	2
FGFR3	ENSG00000068078	protein_coding	2
FOXN3	ENSG00000053254	protein_coding	2
FREM1	ENSG00000164946	protein_coding	2
FTX	ENSG00000230590	lincRNA	2
FZD5	ENSG00000163251	protein_coding	2
GABPB1-AS1	ENSG00000244879	antisense_RNA	2
GCNT2	ENSG00000111846	protein_coding	2
GDF15	ENSG00000130513	protein_coding	2
GGA1	ENSG00000100083	protein_coding	2
GMCL1	ENSG00000087338	protein_coding	2
GNAS	ENSG00000087460	protein_coding	2
GOLGA3	ENSG00000090615	protein_coding	2
GOSR1	ENSG00000108587	protein_coding	2
GPI	ENSG00000105220	protein_coding	2
GREB1	ENSG00000196208	protein_coding	2
GSDMD	ENSG00000104518	protein_coding	2
HABP4	ENSG00000130956	protein_coding	2
HERC4	ENSG00000148634	protein_coding	2
HGD	ENSG00000113924	protein_coding	2
HIC2	ENSG00000169635	protein_coding	2
HM13	ENSG00000101294	protein_coding	2
HNRNPH3	ENSG00000096746	protein_coding	2
HNRNPU	ENSG00000153187	protein_coding	2
IGF2BP2	ENSG00000073792	protein_coding	2
IKBKG	ENSG00000269335	protein_coding	2
IQSEC1	ENSG00000144711	protein_coding	2
ISYNA1	ENSG00000105655	protein_coding	2
KLC4	ENSG00000137171	protein_coding	2
KLF3	ENSG00000109787	protein_coding	2
KMT2E-AS1	ENSG00000239569	antisense_RNA	2
LINC01004	ENSG00000228393	antisense_RNA	2
LINC02008	ENSG00000239440	lincRNA	2
LONP2	ENSG00000102910	protein_coding	2
LPCAT1	ENSG00000153395	protein_coding	2
LRRFIP1	ENSG00000124831	protein_coding	2
LYPLAL1	ENSG00000143353	protein_coding	2
MAFG	ENSG00000197063	protein_coding	2
MAP4K4	ENSG00000071054	protein_coding	2
MAPK12	ENSG00000188130	protein_coding	2
MBNL2	ENSG00000139793	protein_coding	2
MCM3	ENSG00000112118	protein_coding	2
MGAT5	ENSG00000152127	protein_coding	2
MGEA5	ENSG00000198408	protein_coding	2
MLLT10	ENSG00000078403	protein_coding	2
MPC1	ENSG00000060762	protein_coding	2
MTSS1L	ENSG00000132613	protein_coding	2
MYO18A	ENSG00000196535	protein_coding	2
NCR3LG1	ENSG00000188211	protein_coding	2
NDUFA10	ENSG00000130414	protein_coding	2
NEU4	ENSG00000204099	protein_coding	2
NR1H4	ENSG00000012504	protein_coding	2
NUMA1	ENSG00000137497	protein_coding	2
OAF	ENSG00000184232	protein_coding	2
OSTM1	ENSG00000081087	protein_coding	2
PAH	ENSG00000171759	protein_coding	2
PANK2	ENSG00000125779	protein_coding	2
PAQR8	ENSG00000170915	protein_coding	2
PCSK9	ENSG00000169174	protein_coding	2
PDE4D	ENSG00000113448	protein_coding	2
PGGHG	ENSG00000142102	protein_coding	2
PIGG	ENSG00000174227	protein_coding	2
PLCXD1	ENSG00000182378	protein_coding	2
PLEC	ENSG00000178209	protein_coding	2
PMM2	ENSG00000140650	protein_coding	2
POFUT2	ENSG00000186866	protein_coding	2
PPP1R3E	ENSG00000235194	protein_coding	2
PPP6R2	ENSG00000100239	protein_coding	2
PRH1	ENSG00000231887	protein_coding	2
PRKAR1B	ENSG00000188191	protein_coding	2
PROC	ENSG00000115718	protein_coding	2
PRR14L	ENSG00000183530	protein_coding	2
PRR4	ENSG00000111215	protein_coding	2
PRR5	ENSG00000186654	protein_coding	2
PRR5-ARHGAP8	ENSG00000248405	protein_coding	2
PTCHD4	ENSG00000244694	protein_coding	2
PTK2	ENSG00000169398	protein_coding	2
PUM2	ENSG00000055917	protein_coding	2
RANGAP1	ENSG00000100401	protein_coding	2
RASGRF2	ENSG00000113319	protein_coding	2
RER1	ENSG00000157916	protein_coding	2
RFX7	ENSG00000181827	protein_coding	2
RNASET2	ENSG00000026297	protein_coding	2
RPE	ENSG00000197713	protein_coding	2
RTKN	ENSG00000114993	protein_coding	2
RXRA	ENSG00000186350	protein_coding	2
SEMA4G	ENSG00000095539	protein_coding	2
SLC13A3	ENSG00000158296	protein_coding	2
SLC17A9	ENSG00000101194	protein_coding	2
SLC22A31	ENSG00000259803	protein_coding	2
SLC38A2	ENSG00000134294	protein_coding	2
SLC7A5	ENSG00000103257	protein_coding	2
SNAI3-AS1	ENSG00000260630	antisense_RNA	2
SOX12	ENSG00000177732	protein_coding	2
SRSF1	ENSG00000136450	protein_coding	2
SUGP2	ENSG00000064607	protein_coding	2
SYNCRIP	ENSG00000135316	protein_coding	2
TAF1C	ENSG00000103168	protein_coding	2
TAOK2	ENSG00000149930	protein_coding	2
TAS2R14	ENSG00000212127	protein_coding	2
TBC1D16	ENSG00000167291	protein_coding	2
TCF25	ENSG00000141002	protein_coding	2
TFCP2	ENSG00000135457	protein_coding	2
TLE3	ENSG00000140332	protein_coding	2
TNRC18	ENSG00000182095	protein_coding	2
TOP2A	ENSG00000131747	protein_coding	2
TRIM24	ENSG00000122779	protein_coding	2
TRIM4	ENSG00000146833	protein_coding	2
TRIM47	ENSG00000132481	protein_coding	2
TRMT11	ENSG00000066651	protein_coding	2
TRNP1	ENSG00000253368	protein_coding	2
TTC3	ENSG00000182670	protein_coding	2
TWNK	ENSG00000107815	protein_coding	2
UBE2D2	ENSG00000131508	protein_coding	2
UBE2Z	ENSG00000159202	protein_coding	2
UQCRC2	ENSG00000140740	protein_coding	2
UTRN	ENSG00000152818	protein_coding	2
VAV2	ENSG00000160293	protein_coding	2
VPS54	ENSG00000143952	protein_coding	2
WDR27	ENSG00000184465	protein_coding	2
ZFC3H1	ENSG00000133858	protein_coding	2
ZGPAT	ENSG00000197114	protein_coding	2
ZNF276	ENSG00000158805	protein_coding	2
ZNF638	ENSG00000075292	protein_coding	2
ZNF7	ENSG00000147789	protein_coding	2
ZRANB3	ENSG00000121988	protein_coding	2
AATF	ENSG00000275700	protein_coding	1
ABAT	ENSG00000183044	protein_coding	1
ABCA7	ENSG00000064687	protein_coding	1
ABCC2	ENSG00000023839	protein_coding	1
ABCD3	ENSG00000117528	protein_coding	1
ABCG5	ENSG00000138075	protein_coding	1
ABR	ENSG00000159842	protein_coding	1
ABTB2	ENSG00000166016	protein_coding	1
AC002996.1	ENSG00000257767	protein_coding	1
AC003002.2	ENSG00000268133	protein_coding	1
AC003002.4	ENSG00000269533	protein_coding	1
AC004893.2	ENSG00000242687	antisense_RNA	1
AC005562.1	ENSG00000214719	processed_transcript	1
AC005943.1	ENSG00000267059	protein_coding	1
AC006449.2	ENSG00000275532	antisense_RNA	1
AC006978.2	ENSG00000281593	protein_coding	1
AC007099.1	ENSG00000231172	antisense_RNA	1
AC007240.1	ENSG00000284681	protein_coding	1
AC007319.1	ENSG00000224063	antisense_RNA	1
AC007431.3	ENSG00000280028	TEC	1
AC007608.4	ENSG00000278909	TEC	1
AC008764.1	ENSG00000141979	protein_coding	1
AC009404.1	ENSG00000236255	lincRNA	1
AC022384.1	ENSG00000272410	protein_coding	1
AC060780.1	ENSG00000267002	lincRNA	1
AC067852.2	ENSG00000266962	antisense_RNA	1
AC078846.1	ENSG00000273329	lincRNA	1
AC079742.1	ENSG00000232581	antisense_RNA	1
AC084337.2	ENSG00000283977	protein_coding	1
AC092171.5	ENSG00000273084	lincRNA	1
AC099329.3	ENSG00000280571	protein_coding	1
AC104109.3	ENSG00000272772	protein_coding	1
AC106886.5	ENSG00000282034	protein_coding	1
AC130462.1	ENSG00000261864	processed_transcript	1
AC131212.3	ENSG00000280287	TEC	1
ACBD3	ENSG00000182827	protein_coding	1
ACBD4	ENSG00000181513	protein_coding	1
ACSF3	ENSG00000176715	protein_coding	1
ACSL3	ENSG00000123983	protein_coding	1
ACSM2A	ENSG00000183747	protein_coding	1
ADAT1	ENSG00000065457	protein_coding	1
ADD1	ENSG00000087274	protein_coding	1
ADSS	ENSG00000035687	protein_coding	1
AF127577.4	ENSG00000235609	lincRNA	1
AGAP3	ENSG00000133612	protein_coding	1
AGBL3	ENSG00000146856	protein_coding	1
AGPAT3	ENSG00000160216	protein_coding	1
AHR	ENSG00000106546	protein_coding	1
AK2	ENSG00000004455	protein_coding	1
AKAP8L	ENSG00000011243	protein_coding	1
AKT2	ENSG00000105221	protein_coding	1
AL021707.3	ENSG00000230149	antisense_RNA	1
AL021707.5	ENSG00000244491	antisense_RNA	1
AL117379.1	ENSG00000273759	lincRNA	1
AL121845.2	ENSG00000273047	protein_coding	1
AL136295.5	ENSG00000259529	protein_coding	1
AL355574.1	ENSG00000238058	antisense_RNA	1
AL355987.4	ENSG00000273066	processed_transcript	1
AL360181.3	ENSG00000254536	protein_coding	1
AL442125.2	ENSG00000276916	sense_intronic	1
AL596202.1	ENSG00000235381	antisense_RNA	1
ALDH2	ENSG00000111275	protein_coding	1
ALDH7A1	ENSG00000164904	protein_coding	1
ANKRD13D	ENSG00000172932	protein_coding	1
ANKRD18A	ENSG00000180071	protein_coding	1
ANKS3	ENSG00000168096	protein_coding	1
AP1G2	ENSG00000213983	protein_coding	1
APOA5	ENSG00000110243	protein_coding	1
ARFIP2	ENSG00000132254	protein_coding	1
ARHGAP27P1-BPTFP1-KP	ENSG00000215769	processed_transcript	1
ARHGEF10L	ENSG00000074964	protein_coding	1
ARHGEF28	ENSG00000214944	protein_coding	1
ARHGEF40	ENSG00000165801	protein_coding	1
ARID4B	ENSG00000054267	protein_coding	1
ARIH1	ENSG00000166233	protein_coding	1
ARIH2	ENSG00000177479	protein_coding	1
ARPC4-TTLL3	ENSG00000250151	protein_coding	1
ARVCF	ENSG00000099889	protein_coding	1
ASCC3	ENSG00000112249	protein_coding	1
ASGR2	ENSG00000161944	protein_coding	1
ASL	ENSG00000126522	protein_coding	1
ATL2	ENSG00000119787	protein_coding	1
ATP5S	ENSG00000125375	protein_coding	1
ATP7B	ENSG00000123191	protein_coding	1
ATP9B	ENSG00000166377	protein_coding	1
ATRN	ENSG00000088812	protein_coding	1
ATXN1	ENSG00000124788	protein_coding	1
ATXN7L1	ENSG00000146776	protein_coding	1
B4GALNT4	ENSG00000182272	protein_coding	1
BCL2L2-PABPN1	ENSG00000258643	protein_coding	1
BCL6	ENSG00000113916	protein_coding	1
BIRC2	ENSG00000110330	protein_coding	1
BPTF	ENSG00000171634	protein_coding	1
BRF1	ENSG00000185024	protein_coding	1
BSDC1	ENSG00000160058	protein_coding	1
BTAF1	ENSG00000095564	protein_coding	1
C14orf119	ENSG00000179933	protein_coding	1
C14orf159	ENSG00000133943	protein_coding	1
C16orf70	ENSG00000125149	protein_coding	1
C19orf25	ENSG00000119559	protein_coding	1
C1QTNF1-AS1	ENSG00000265096	antisense_RNA	1
C1RL	ENSG00000139178	protein_coding	1
C2	ENSG00000166278	protein_coding	1
C20orf204	ENSG00000196421	protein_coding	1
C2orf68	ENSG00000168887	protein_coding	1
C2orf72	ENSG00000204128	protein_coding	1
CABIN1	ENSG00000099991	protein_coding	1
CALCOCO1	ENSG00000012822	protein_coding	1
CAPN15	ENSG00000103326	protein_coding	1
CASP10	ENSG00000003400	protein_coding	1
CCDC85C	ENSG00000205476	protein_coding	1
CCNL2	ENSG00000221978	protein_coding	1
CCS	ENSG00000173992	protein_coding	1
CD2BP2	ENSG00000169217	protein_coding	1
CDC14B	ENSG00000081377	protein_coding	1
CDC27	ENSG00000004897	protein_coding	1
CDHR3	ENSG00000128536	protein_coding	1
CDKN1A	ENSG00000124762	protein_coding	1
CDR2	ENSG00000140743	protein_coding	1
CEACAM1	ENSG00000079385	protein_coding	1
CEMIP	ENSG00000103888	protein_coding	1
CENPF	ENSG00000117724	protein_coding	1
CFAP20	ENSG00000070761	protein_coding	1
CFLAR	ENSG00000003402	protein_coding	1
CHFR	ENSG00000072609	protein_coding	1
CHORDC1	ENSG00000110172	protein_coding	1
CHPT1	ENSG00000111666	protein_coding	1
CLSTN1	ENSG00000171603	protein_coding	1
CNNM3	ENSG00000168763	protein_coding	1
COG7	ENSG00000168434	protein_coding	1
COL7A1	ENSG00000114270	protein_coding	1
COLCA2	ENSG00000214290	protein_coding	1
COMMD4	ENSG00000140365	protein_coding	1
COX10-AS1	ENSG00000236088	processed_transcript	1
COX19	ENSG00000240230	protein_coding	1
CRACR2B	ENSG00000177685	protein_coding	1
CRLS1	ENSG00000088766	protein_coding	1
CRYBG3	ENSG00000080200	protein_coding	1
CSAD	ENSG00000139631	protein_coding	1
CTDSPL	ENSG00000144677	protein_coding	1
CTIF	ENSG00000134030	protein_coding	1
CTNNB1	ENSG00000168036	protein_coding	1
CTSH	ENSG00000103811	protein_coding	1
CTTN	ENSG00000085733	protein_coding	1
CUL7	ENSG00000044090	protein_coding	1
CXXC5	ENSG00000171604	protein_coding	1
DAP	ENSG00000112977	protein_coding	1
DAZAP1	ENSG00000071626	protein_coding	1
DCAF16	ENSG00000163257	protein_coding	1
DCAF8	ENSG00000132716	protein_coding	1
DDB2	ENSG00000134574	protein_coding	1
DDX17	ENSG00000100201	protein_coding	1
DECR2	ENSG00000242612	protein_coding	1
DEK	ENSG00000124795	protein_coding	1
DENND5A	ENSG00000184014	protein_coding	1
DHCR24	ENSG00000116133	protein_coding	1
DHRS2	ENSG00000100867	protein_coding	1
DHX15	ENSG00000109606	protein_coding	1
DIAPH1	ENSG00000131504	protein_coding	1
DLEU1	ENSG00000176124	processed_transcript	1
DMPK	ENSG00000104936	protein_coding	1
DNAJC25	ENSG00000059769	protein_coding	1
DNAJC25-GNG10	ENSG00000244115	protein_coding	1
DNHD1	ENSG00000179532	protein_coding	1
DNMT3A	ENSG00000119772	protein_coding	1
DOT1L	ENSG00000104885	protein_coding	1
DPP9	ENSG00000142002	protein_coding	1
DQX1	ENSG00000144045	protein_coding	1
DSN1	ENSG00000149636	protein_coding	1
DUS1L	ENSG00000169718	protein_coding	1
E2F4	ENSG00000205250	protein_coding	1
EDEM1	ENSG00000134109	protein_coding	1
EEF2K	ENSG00000103319	protein_coding	1
EIF3B	ENSG00000106263	protein_coding	1
EIF5B	ENSG00000158417	protein_coding	1
ELL2	ENSG00000118985	protein_coding	1
ELMO3	ENSG00000102890	protein_coding	1
ELOVL2	ENSG00000197977	protein_coding	1
ELP1	ENSG00000070061	protein_coding	1
EML3	ENSG00000149499	protein_coding	1
ENAH	ENSG00000154380	protein_coding	1
ENC1	ENSG00000171617	protein_coding	1
ENGASE	ENSG00000167280	protein_coding	1
ENO3	ENSG00000108515	protein_coding	1
EP300	ENSG00000100393	protein_coding	1
EPB41L2	ENSG00000079819	protein_coding	1
ERBB3	ENSG00000065361	protein_coding	1
ERH	ENSG00000100632	protein_coding	1
ESPN	ENSG00000187017	protein_coding	1
EVPL	ENSG00000167880	protein_coding	1
EXOC5	ENSG00000070367	protein_coding	1
FAM109A	ENSG00000198324	protein_coding	1
FAM122A	ENSG00000187866	protein_coding	1
FAM169A	ENSG00000198780	protein_coding	1
FAM193A	ENSG00000125386	protein_coding	1
FAM19A5	ENSG00000219438	protein_coding	1
FAM208A	ENSG00000163946	protein_coding	1
FAM83G	ENSG00000188522	protein_coding	1
FARP1	ENSG00000152767	protein_coding	1
FBXL15	ENSG00000107872	protein_coding	1
FBXO31	ENSG00000103264	protein_coding	1
FBXO33	ENSG00000165355	protein_coding	1
FBXO44	ENSG00000132879	protein_coding	1
FGFR1	ENSG00000077782	protein_coding	1
FGFR4	ENSG00000160867	protein_coding	1
FILIP1L	ENSG00000168386	protein_coding	1
FLNA	ENSG00000196924	protein_coding	1
FLNB	ENSG00000136068	protein_coding	1
FP700125.1	ENSG00000280587	lincRNA	1
FUOM	ENSG00000148803	protein_coding	1
FUS	ENSG00000089280	protein_coding	1
FXN	ENSG00000165060	protein_coding	1
GABRE	ENSG00000102287	protein_coding	1
GALE	ENSG00000117308	protein_coding	1
GATAD2B	ENSG00000143614	protein_coding	1
GBA2	ENSG00000070610	protein_coding	1
GBF1	ENSG00000107862	protein_coding	1
GCC2-AS1	ENSG00000214184	antisense_RNA	1
GCN1	ENSG00000089154	protein_coding	1
GGA2	ENSG00000103365	protein_coding	1
GGT7	ENSG00000131067	protein_coding	1
GHRLOS	ENSG00000240288	antisense_RNA	1
GIGYF1	ENSG00000146830	protein_coding	1
GIGYF2	ENSG00000204120	protein_coding	1
GOLGA4	ENSG00000144674	protein_coding	1
GPATCH4	ENSG00000160818	protein_coding	1
GPATCH8	ENSG00000186566	protein_coding	1
GRAMD1A	ENSG00000089351	protein_coding	1
GRTP1	ENSG00000139835	protein_coding	1
GTF2H4	ENSG00000213780	protein_coding	1
GTF3C1	ENSG00000077235	protein_coding	1
GTPBP3	ENSG00000130299	protein_coding	1
HACD1	ENSG00000165996	protein_coding	1
HCG17	ENSG00000270604	lincRNA	1
HDLBP	ENSG00000115677	protein_coding	1
HEXDC	ENSG00000169660	protein_coding	1
HGFAC	ENSG00000109758	protein_coding	1
HIGD1A	ENSG00000181061	protein_coding	1
HIPK2	ENSG00000064393	protein_coding	1
HIVEP1	ENSG00000095951	protein_coding	1
HK2	ENSG00000159399	protein_coding	1
HMGB2	ENSG00000164104	protein_coding	1
HNRNPC	ENSG00000092199	protein_coding	1
HNRNPH1	ENSG00000169045	protein_coding	1
HOMEZ	ENSG00000215271	protein_coding	1
HPN	ENSG00000105707	protein_coding	1
HS1BP3	ENSG00000118960	protein_coding	1
HSD17B12	ENSG00000149084	protein_coding	1
HSPA8	ENSG00000109971	protein_coding	1
IARS	ENSG00000196305	protein_coding	1
IFNAR2	ENSG00000159110	protein_coding	1
IGF2BP3	ENSG00000136231	protein_coding	1
IMMP2L	ENSG00000184903	protein_coding	1
INTS11	ENSG00000127054	protein_coding	1
IP6K1	ENSG00000176095	protein_coding	1
IP6K2	ENSG00000068745	protein_coding	1
IRF3	ENSG00000126456	protein_coding	1
IRGQ	ENSG00000167378	protein_coding	1
ITGB1BP1	ENSG00000119185	protein_coding	1
ITIH3	ENSG00000162267	protein_coding	1
ITPA	ENSG00000125877	protein_coding	1
KANSL3	ENSG00000114982	protein_coding	1
KAT6B	ENSG00000156650	protein_coding	1
KAZN	ENSG00000189337	protein_coding	1
KBTBD2	ENSG00000170852	protein_coding	1
KCTD3	ENSG00000136636	protein_coding	1
KDM5D	ENSG00000012817	protein_coding	1
KHNYN	ENSG00000100441	protein_coding	1
KIAA0232	ENSG00000170871	protein_coding	1
KIAA1147	ENSG00000257093	protein_coding	1
KIAA1191	ENSG00000122203	protein_coding	1
KIF1C	ENSG00000129250	protein_coding	1
KLC1	ENSG00000126214	protein_coding	1
KLF6	ENSG00000067082	protein_coding	1
KLHDC4	ENSG00000104731	protein_coding	1
KLHL17	ENSG00000187961	protein_coding	1
KLHL24	ENSG00000114796	protein_coding	1
KLHL36	ENSG00000135686	protein_coding	1
KMT2B	ENSG00000272333	protein_coding	1
KMT2D	ENSG00000167548	protein_coding	1
KXD1	ENSG00000105700	protein_coding	1
LAMB1	ENSG00000091136	protein_coding	1
LAMB2	ENSG00000172037	protein_coding	1
LARP1B	ENSG00000138709	protein_coding	1
LARP4B	ENSG00000107929	protein_coding	1
LAS1L	ENSG00000001497	protein_coding	1
LCAT	ENSG00000213398	protein_coding	1
LENG8	ENSG00000167615	protein_coding	1
LIMK2	ENSG00000182541	protein_coding	1
LINC-PINT	ENSG00000231721	antisense_RNA	1
LINC00106	ENSG00000236871	lincRNA	1
LINC01124	ENSG00000222033	lincRNA	1
LINC01146	ENSG00000258867	lincRNA	1
LINC01273	ENSG00000231742	lincRNA	1
LINC01578	ENSG00000272888	processed_transcript	1
LINC02246	ENSG00000281903	lincRNA	1
LMO7	ENSG00000136153	protein_coding	1
LRRC41	ENSG00000132128	protein_coding	1
LTB4R2	ENSG00000213906	protein_coding	1
LTBP3	ENSG00000168056	protein_coding	1
LUC7L3	ENSG00000108848	protein_coding	1
LZTS3	ENSG00000088899	protein_coding	1
MACF1	ENSG00000127603	protein_coding	1
MAEA	ENSG00000090316	protein_coding	1
MAGED2	ENSG00000102316	protein_coding	1
MAGI1	ENSG00000151276	protein_coding	1
MAGI2	ENSG00000187391	protein_coding	1
MAP3K11	ENSG00000173327	protein_coding	1
MAPK14	ENSG00000112062	protein_coding	1
MAVS	ENSG00000088888	protein_coding	1
MBD3	ENSG00000071655	protein_coding	1
MCF2L	ENSG00000126217	protein_coding	1
MDM2	ENSG00000135679	protein_coding	1
METAP2	ENSG00000111142	protein_coding	1
METTL17	ENSG00000165792	protein_coding	1
METTL23	ENSG00000181038	protein_coding	1
METTL26	ENSG00000130731	protein_coding	1
MEX3C	ENSG00000176624	protein_coding	1
MFSD8	ENSG00000164073	protein_coding	1
MGAT4B	ENSG00000161013	protein_coding	1
MICALL2	ENSG00000164877	protein_coding	1
MIDN	ENSG00000167470	protein_coding	1
MINK1	ENSG00000141503	protein_coding	1
MIR194-2HG	ENSG00000229719	lincRNA	1
MLXIPL	ENSG00000009950	protein_coding	1
MMAB	ENSG00000139428	protein_coding	1
MPG	ENSG00000103152	protein_coding	1
MPRIP	ENSG00000133030	protein_coding	1
MPZL1	ENSG00000197965	protein_coding	1
MRPL20	ENSG00000242485	protein_coding	1
MRPL27	ENSG00000108826	protein_coding	1
MRPS25	ENSG00000131368	protein_coding	1
MSI2	ENSG00000153944	protein_coding	1
MST1	ENSG00000173531	protein_coding	1
MTERF3	ENSG00000156469	protein_coding	1
MTERF4	ENSG00000122085	protein_coding	1
MTG1	ENSG00000148824	protein_coding	1
MVD	ENSG00000167508	protein_coding	1
MYO1B	ENSG00000128641	protein_coding	1
MZF1	ENSG00000099326	protein_coding	1
MZF1-AS1	ENSG00000267858	antisense_RNA	1
NAP1L1	ENSG00000187109	protein_coding	1
NARS	ENSG00000134440	protein_coding	1
NCBP3	ENSG00000074356	protein_coding	1
NCDN	ENSG00000020129	protein_coding	1
NCOA5	ENSG00000124160	protein_coding	1
NCOR1	ENSG00000141027	protein_coding	1
NEAT1	ENSG00000245532	lincRNA	1
NECAB3	ENSG00000125967	protein_coding	1
NEK9	ENSG00000119638	protein_coding	1
NES	ENSG00000132688	protein_coding	1
NFE2L2	ENSG00000116044	protein_coding	1
NFRKB	ENSG00000170322	protein_coding	1
NIPBL	ENSG00000164190	protein_coding	1
NISCH	ENSG00000010322	protein_coding	1
NOP56	ENSG00000101361	protein_coding	1
NOP9	ENSG00000196943	protein_coding	1
NOS1AP	ENSG00000198929	protein_coding	1
NOTUM	ENSG00000185269	protein_coding	1
NPC1	ENSG00000141458	protein_coding	1
NPM2	ENSG00000158806	protein_coding	1
NR2F1	ENSG00000175745	protein_coding	1
NR5A1	ENSG00000136931	protein_coding	1
NR6A1	ENSG00000148200	protein_coding	1
NRDC	ENSG00000078618	protein_coding	1
NUBP1	ENSG00000103274	protein_coding	1
NUP214	ENSG00000126883	protein_coding	1
NUP50-AS1	ENSG00000226328	lincRNA	1
NUP85	ENSG00000125450	protein_coding	1
OPLAH	ENSG00000178814	protein_coding	1
ORMDL1	ENSG00000128699	protein_coding	1
OSBPL3	ENSG00000070882	protein_coding	1
OXLD1	ENSG00000204237	protein_coding	1
OXSR1	ENSG00000172939	protein_coding	1
P3H3	ENSG00000110811	protein_coding	1
P4HB	ENSG00000185624	protein_coding	1
PABPN1	ENSG00000100836	protein_coding	1
PARP4	ENSG00000102699	protein_coding	1
PATZ1	ENSG00000100105	protein_coding	1
PCF11	ENSG00000165494	protein_coding	1
PCM1	ENSG00000078674	protein_coding	1
PDIA4	ENSG00000155660	protein_coding	1
PDLIM7	ENSG00000196923	protein_coding	1
PELO	ENSG00000152684	protein_coding	1
PEX6	ENSG00000124587	protein_coding	1
PFAS	ENSG00000178921	protein_coding	1
PHF10	ENSG00000130024	protein_coding	1
PHF14	ENSG00000106443	protein_coding	1
PHKA2	ENSG00000044446	protein_coding	1
PHPT1	ENSG00000054148	protein_coding	1
PHRF1	ENSG00000070047	protein_coding	1
PHYHIPL	ENSG00000165443	protein_coding	1
PIDD1	ENSG00000177595	protein_coding	1
PILRB	ENSG00000121716	protein_coding	1
PLA2G12A	ENSG00000123739	protein_coding	1
PLLP	ENSG00000102934	protein_coding	1
PLPP5	ENSG00000147535	protein_coding	1
PM20D2	ENSG00000146281	protein_coding	1
POLG	ENSG00000140521	protein_coding	1
POLR3E	ENSG00000058600	protein_coding	1
POLR3H	ENSG00000100413	protein_coding	1
PPP1R37	ENSG00000104866	protein_coding	1
PPP1R9B	ENSG00000108819	protein_coding	1
PPP2CA	ENSG00000113575	protein_coding	1
PQLC1	ENSG00000122490	protein_coding	1
PREPL	ENSG00000138078	protein_coding	1
PRMT1	ENSG00000126457	protein_coding	1
PRMT5	ENSG00000100462	protein_coding	1
PRPF6	ENSG00000101161	protein_coding	1
PRPSAP1	ENSG00000161542	protein_coding	1
PRRC2C	ENSG00000117523	protein_coding	1
PSMA3-AS1	ENSG00000257621	antisense_RNA	1
PSMG4	ENSG00000180822	protein_coding	1
PSPH	ENSG00000146733	protein_coding	1
PSRC1	ENSG00000134222	protein_coding	1
PTBP1	ENSG00000011304	protein_coding	1
PTMA	ENSG00000187514	protein_coding	1
PTP4A3	ENSG00000184489	protein_coding	1
PTPN1	ENSG00000196396	protein_coding	1
PTPN12	ENSG00000127947	protein_coding	1
PURA	ENSG00000185129	protein_coding	1
PUS1	ENSG00000177192	protein_coding	1
PVR	ENSG00000073008	protein_coding	1
QTRT1	ENSG00000213339	protein_coding	1
RAD21	ENSG00000164754	protein_coding	1
RANBP2	ENSG00000153201	protein_coding	1
RARRES2	ENSG00000106538	protein_coding	1
RB1CC1	ENSG00000023287	protein_coding	1
RBM14	ENSG00000239306	protein_coding	1
RBM14-RBM4	ENSG00000248643	protein_coding	1
RBM25	ENSG00000119707	protein_coding	1
RBM6	ENSG00000004534	protein_coding	1
REC8	ENSG00000100918	protein_coding	1
RELN	ENSG00000189056	protein_coding	1
REPIN1	ENSG00000214022	protein_coding	1
RETSAT	ENSG00000042445	protein_coding	1
RFX5	ENSG00000143390	protein_coding	1
RGN	ENSG00000130988	protein_coding	1
RHOT2	ENSG00000140983	protein_coding	1
RIF1	ENSG00000080345	protein_coding	1
RING1	ENSG00000204227	protein_coding	1
RNF123	ENSG00000164068	protein_coding	1
RNF149	ENSG00000163162	protein_coding	1
RNF213	ENSG00000173821	protein_coding	1
RNF31	ENSG00000092098	protein_coding	1
RNF4	ENSG00000063978	protein_coding	1
RNF43	ENSG00000108375	protein_coding	1
ROBO1	ENSG00000169855	protein_coding	1
RPL31	ENSG00000071082	protein_coding	1
RPP30	ENSG00000148688	protein_coding	1
RXRB	ENSG00000204231	protein_coding	1
SAT2	ENSG00000141504	protein_coding	1
SBF1	ENSG00000100241	protein_coding	1
SCARF2	ENSG00000244486	protein_coding	1
SCFD1	ENSG00000092108	protein_coding	1
SCMH1	ENSG00000010803	protein_coding	1
SCML1	ENSG00000047634	protein_coding	1
SCRN2	ENSG00000141295	protein_coding	1
SDF2	ENSG00000132581	protein_coding	1
SDR39U1	ENSG00000100445	protein_coding	1
SEC31A	ENSG00000138674	protein_coding	1
SECISBP2	ENSG00000187742	protein_coding	1
SEPT11	ENSG00000138758	protein_coding	1
SEPT8	ENSG00000164402	protein_coding	1
SFI1	ENSG00000198089	protein_coding	1
SFXN5	ENSG00000144040	protein_coding	1
SGSH	ENSG00000181523	protein_coding	1
SH2B1	ENSG00000178188	protein_coding	1
SH3PXD2A	ENSG00000107957	protein_coding	1
SHPK	ENSG00000197417	protein_coding	1
SLC12A7	ENSG00000113504	protein_coding	1
SLC13A5	ENSG00000141485	protein_coding	1
SLC20A2	ENSG00000168575	protein_coding	1
SLC22A3	ENSG00000146477	protein_coding	1
SLC25A28	ENSG00000155287	protein_coding	1
SLC25A39	ENSG00000013306	protein_coding	1
SLC25A42	ENSG00000181035	protein_coding	1
SLC27A4	ENSG00000167114	protein_coding	1
SLC2A1	ENSG00000117394	protein_coding	1
SLC2A11	ENSG00000133460	protein_coding	1
SLC2A4RG	ENSG00000125520	protein_coding	1
SLC30A6	ENSG00000152683	protein_coding	1
SLC35E1	ENSG00000127526	protein_coding	1
SLC35E2B	ENSG00000189339	protein_coding	1
SLC38A10	ENSG00000157637	protein_coding	1
SLC39A11	ENSG00000133195	protein_coding	1
SLC39A4	ENSG00000147804	protein_coding	1
SLC5A3	ENSG00000198743	protein_coding	1
SMG5	ENSG00000198952	protein_coding	1
SMYD3	ENSG00000185420	protein_coding	1
SNAPC3	ENSG00000164975	protein_coding	1
SNHG12	ENSG00000197989	antisense_RNA	1
SNHG17	ENSG00000196756	processed_transcript	1
SNHG3	ENSG00000242125	sense_intronic	1
SOD2	ENSG00000112096	protein_coding	1
SOX9	ENSG00000125398	protein_coding	1
SPEN	ENSG00000065526	protein_coding	1
SPIDR	ENSG00000164808	protein_coding	1
SPOPL	ENSG00000144228	protein_coding	1
SPRED1	ENSG00000166068	protein_coding	1
SQLE	ENSG00000104549	protein_coding	1
SRCAP	ENSG00000080603	protein_coding	1
SREBF2	ENSG00000198911	protein_coding	1
SREK1	ENSG00000153914	protein_coding	1
SRSF4	ENSG00000116350	protein_coding	1
SRSF6	ENSG00000124193	protein_coding	1
SSTR5-AS1	ENSG00000261713	processed_transcript	1
ST6GAL1	ENSG00000073849	protein_coding	1
STAG3L5P-PVRIG2P-PIL	ENSG00000272752	processed_transcript	1
STAT3	ENSG00000168610	protein_coding	1
STC2	ENSG00000113739	protein_coding	1
STK25	ENSG00000115694	protein_coding	1
STX16	ENSG00000124222	protein_coding	1
STX16-NPEPL1	ENSG00000254995	protein_coding	1
SUPT6H	ENSG00000109111	protein_coding	1
SYNE4	ENSG00000181392	protein_coding	1
SZT2	ENSG00000198198	protein_coding	1
TAF4	ENSG00000130699	protein_coding	1
TANGO2	ENSG00000183597	protein_coding	1
TAOK1	ENSG00000160551	protein_coding	1
TARDBP	ENSG00000120948	protein_coding	1
TATDN2	ENSG00000157014	protein_coding	1
TBC1D23	ENSG00000036054	protein_coding	1
TBC1D4	ENSG00000136111	protein_coding	1
TBC1D9	ENSG00000109436	protein_coding	1
TBCD	ENSG00000141556	protein_coding	1
TBCE	ENSG00000116957	protein_coding	1
TBCK	ENSG00000145348	protein_coding	1
TBL1X	ENSG00000101849	protein_coding	1
TDP2	ENSG00000111802	protein_coding	1
TEPSIN	ENSG00000167302	protein_coding	1
TGIF1	ENSG00000177426	protein_coding	1
TIMM10B	ENSG00000132286	protein_coding	1
TIMM29	ENSG00000142444	protein_coding	1
TIMMDC1	ENSG00000113845	protein_coding	1
TJAP1	ENSG00000137221	protein_coding	1
TJP2	ENSG00000119139	protein_coding	1
TKFC	ENSG00000149476	protein_coding	1
TLE1	ENSG00000196781	protein_coding	1
TM9SF3	ENSG00000077147	protein_coding	1
TMEM263	ENSG00000151135	protein_coding	1
TNK2	ENSG00000061938	protein_coding	1
TOLLIP	ENSG00000078902	protein_coding	1
TONSL	ENSG00000160949	protein_coding	1
TOP3B	ENSG00000100038	protein_coding	1
TP53INP1	ENSG00000164938	protein_coding	1
TPD52L2	ENSG00000101150	protein_coding	1
TPST1	ENSG00000169902	protein_coding	1
TRAP1	ENSG00000126602	protein_coding	1
TRAPPC10	ENSG00000160218	protein_coding	1
TRIM16	ENSG00000221926	protein_coding	1
TRIM41	ENSG00000146063	protein_coding	1
TRIM44	ENSG00000166326	protein_coding	1
TRIM71	ENSG00000206557	protein_coding	1
TRIP12	ENSG00000153827	protein_coding	1
TRMT2A	ENSG00000099899	protein_coding	1
TRPC1	ENSG00000144935	protein_coding	1
TTC31	ENSG00000115282	protein_coding	1
TTC38	ENSG00000075234	protein_coding	1
TTC39B	ENSG00000155158	protein_coding	1
TTLL3	ENSG00000214021	protein_coding	1
TXNL4A	ENSG00000141759	protein_coding	1
UBA5	ENSG00000081307	protein_coding	1
UBA6-AS1	ENSG00000248049	antisense_RNA	1
UBE2D3	ENSG00000109332	protein_coding	1
UBE3C	ENSG00000009335	protein_coding	1
UBN1	ENSG00000118900	protein_coding	1
UBR4	ENSG00000127481	protein_coding	1
UBTD2	ENSG00000168246	protein_coding	1
UGDH-AS1	ENSG00000249348	antisense_RNA	1
UGGT1	ENSG00000136731	protein_coding	1
UHRF1BP1	ENSG00000065060	protein_coding	1
UNKL	ENSG00000059145	protein_coding	1
USP36	ENSG00000055483	protein_coding	1
USP39	ENSG00000168883	protein_coding	1
USP40	ENSG00000085982	protein_coding	1
UTP3	ENSG00000132467	protein_coding	1
VAPA	ENSG00000101558	protein_coding	1
WDR13	ENSG00000101940	protein_coding	1
WDR43	ENSG00000163811	protein_coding	1
WDR55	ENSG00000120314	protein_coding	1
WDR81	ENSG00000167716	protein_coding	1
WNK2	ENSG00000165238	protein_coding	1
WNK4	ENSG00000126562	protein_coding	1
WRAP73	ENSG00000116213	protein_coding	1
XPO6	ENSG00000169180	protein_coding	1
YARS	ENSG00000134684	protein_coding	1
YDJC	ENSG00000161179	protein_coding	1
YTHDC1	ENSG00000083896	protein_coding	1
ZBTB10	ENSG00000205189	protein_coding	1
ZC3H18	ENSG00000158545	protein_coding	1
ZC3H7B	ENSG00000100403	protein_coding	1
ZFAND5	ENSG00000107372	protein_coding	1
ZFHX3	ENSG00000140836	protein_coding	1
ZFR	ENSG00000056097	protein_coding	1
ZNF251	ENSG00000198169	protein_coding	1
ZNF254	ENSG00000213096	protein_coding	1
ZNF3	ENSG00000166526	protein_coding	1
ZNF316	ENSG00000205903	protein_coding	1
ZNF317	ENSG00000130803	protein_coding	1
ZNF326	ENSG00000162664	protein_coding	1
ZNF334	ENSG00000198185	protein_coding	1
ZNF444	ENSG00000167685	protein_coding	1
ZNF445	ENSG00000185219	protein_coding	1
ZNF548	ENSG00000188785	protein_coding	1
ZNF605	ENSG00000196458	protein_coding	1
ZNF644	ENSG00000122482	protein_coding	1
ZNF687	ENSG00000143373	protein_coding	1
ZNF69	ENSG00000198429	protein_coding	1
ZNF721	ENSG00000182903	protein_coding	1
ZNRF1	ENSG00000186187	protein_coding	1
ZSCAN9	ENSG00000137185	protein_coding	1
ZSWIM5	ENSG00000162415	protein_coding	1
ZSWIM8	ENSG00000214655	protein_coding	1
ZXDC	ENSG00000070476	protein_coding	1
