# Supplementary material for: SRSF9 promotes colorectal cancer progression via stabilizing DSN1 mRNA in an m6A-related manner
Source: J Transl Med. 2022 May 4;20:198. doi: 10.1186/s12967-022-03399-3 (PMC9066907; doi:10.1186/s12967-022-03399-3)
Supplement: Supplementary file 5 — Additional file 5: Table S5. The DEGs between 17 human CRC tissue sample data sets and 17 normal tissue sample data sets in the Gene Expression Omnibus (GEO) database. [file 12967_2022_3399_MOESM5_ESM.xls]

## Sheet: Sheet1
Table S5: The differentially expressed genes (DEGs) between 17 human CRC tissue sample data sets and 17 normal tissue sample data sets in the Gene Expression Omnibus (GEO) database
gene	logFC	AveExpr	t	P.Value	adj.P.Val	B
LOC646762	2.33102	7.47041	19.6797	3.59e-20	1.05e-15	35.1649
BC035102	3.3063	8.46129	17.8292	7.75e-19	1.13e-14	32.3627
CARS2	1.14363	7.67868	16.2025	1.44e-17	1.4e-13	29.6499
PITPNM3	-1.97499	6.06778	-14.4473	4.4e-16	3.21e-12	26.4253
NRM	5.56092	8.67356	13.5318	2.96e-15	1.64e-11	24.6078
BF223804	2.91547	9.63215	13.4707	3.38e-15	1.64e-11	24.4829
C1orf115	1.85634	7.49723	13.3827	4.08e-15	1.7e-11	24.3023
AI167682	1.74886	7.38336	13.3187	4.68e-15	1.71e-11	24.1704
TUBE1	-1.24641	4.08521	-13.2325	5.63e-15	1.83e-11	23.9921
LOXL1-AS1	3.33165	9.63158	13.1091	7.37e-15	2.1e-11	23.7349
FAM90A2P	1.40068	10.7936	13.0705	8.01e-15	2.1e-11	23.6542
PABPN1	1.34145	7.99102	13.0008	9.33e-15	2.1e-11	23.5079
MYD88	3.44922	6.71857	12.9346	1.08e-14	2.25e-11	23.3683
CD320	1.76733	7.55185	12.9037	1.16e-14	2.25e-11	23.3029
LTA	2.69112	7.54221	12.8549	1.29e-14	2.29e-11	23.1994
KIF2A	1.43587	8.68306	12.8389	1.33e-14	2.29e-11	23.1656
SHE	1.189	5.65703	12.7177	1.74e-14	2.68e-11	22.907
LINC00900	1.10598	8.03561	12.6599	1.98e-14	2.84e-11	22.7832
SYTL5	1.62972	5.46854	12.6106	2.21e-14	2.85e-11	22.6772
LINC01616	-3.58735	7.05015	-12.6038	2.25e-14	2.85e-11	22.6625
KNSTRN	2.46727	8.23117	12.5378	2.61e-14	3.17e-11	22.5201
BC036616	2.38229	10.2949	12.4348	3.29e-14	3.66e-11	22.2967
BE672595	1.63541	8.192	12.4153	3.43e-14	3.66e-11	22.2543
SIGLEC5	2.06805	5.73558	12.4136	3.45e-14	3.66e-11	22.2505
C4BPA	-2.51402	7.4081	-12.406	3.51e-14	3.66e-11	22.2339
FAM26E	-1.0572	4.74273	-12.3653	3.85e-14	3.87e-11	22.1452
LRRC8D	-1.54461	7.36216	-12.2921	4.54e-14	4.34e-11	21.9848
LINC00544	1.70918	8.85479	12.2857	4.61e-14	4.34e-11	21.9709
BC041649	-1.21975	12.1468	-12.174	5.94e-14	5.39e-11	21.7249
NOL4	1.47345	7.57672	12.1627	6.1e-14	5.39e-11	21.6999
C4BPB	-1.58284	7.35743	-12.0544	7.82e-14	6.71e-11	21.4598
TEKT1	-3.0918	7.08491	-12.0242	8.39e-14	6.99e-11	21.3924
LINC01158	1.62777	6.15239	11.978	9.33e-14	7.56e-11	21.2892
MIR1248	1.30017	10.8688	11.8861	1.15e-13	9.11e-11	21.0834
MAP1LC3B2	-2.24671	7.86274	-11.8685	1.2e-13	9.24e-11	21.0437
MRPS27	-1.47524	6.95374	-11.802	1.4e-13	1.05e-10	20.8939
BC036577	1.35207	12.0062	11.6969	1.8e-13	1.31e-10	20.6558
SF3A2	1.56294	6.00747	11.6744	1.89e-13	1.35e-10	20.6047
TEKT2	-2.66367	6.86261	-11.598	2.27e-13	1.56e-10	20.4305
KRT31	1.62785	8.88166	11.5923	2.3e-13	1.56e-10	20.4173
MIR9-3HG	-1.61663	9.87939	-11.5371	2.62e-13	1.74e-10	20.2909
KRTAP1-5	1.62385	8.5241	11.493	2.9e-13	1.88e-10	20.1898
LOC729683	1.19941	8.43238	11.4622	3.12e-13	1.98e-10	20.1188
AA292747	1.26436	6.82066	11.4423	3.28e-13	2.03e-10	20.0729
C10orf35	2.00785	7.36895	11.2064	5.76e-13	3.43e-10	19.5251
BMS1P5	2.03553	8.66976	11.1682	6.31e-13	3.69e-10	19.4356
BF116042	-1.21163	10.3425	-11.074	7.93e-13	4.37e-10	19.2142
FLJ31104	1.55089	7.53423	11.0734	7.94e-13	4.37e-10	19.2128
MMGT1	-1.78699	9.61559	-11.058	8.24e-13	4.45e-10	19.1766
BC040703	1.17916	9.98627	11.0514	8.38e-13	4.45e-10	19.161
FRAT2	-1.52599	7.56946	-11.0321	8.78e-13	4.58e-10	19.1154
FLOT2	1.60792	8.46725	11.0183	9.08e-13	4.58e-10	19.083
MAGEB4	1.28941	9.56424	10.9981	9.54e-13	4.72e-10	19.035
MSC	2.21776	8.83315	10.9724	1.02e-12	4.94e-10	18.9742
MLKL	1.90429	10.4522	10.7929	1.58e-12	7.42e-10	18.5467
BC040322	1.39123	9.58186	10.7721	1.66e-12	7.68e-10	18.4966
BTF3P12	1.26739	8.48485	10.6641	2.16e-12	9.57e-10	18.2369
LYN	-1.04366	7.67405	-10.6291	2.36e-12	1.03e-09	18.1524
KRBOX4	-1.6361	8.53198	-10.5934	2.58e-12	1.09e-09	18.0661
AW973183	1.18363	11.8032	10.5488	2.88e-12	1.19e-09	17.9578
BC040662	2.27582	11.0811	10.5004	3.25e-12	1.3e-09	17.8402
B4GALNT4	1.09499	11.6899	10.4788	3.43e-12	1.35e-09	17.7875
LOC100288590	-2.74695	7.76396	-10.4509	3.68e-12	1.43e-09	17.7194
MIR503	1.57545	9.32447	10.4203	3.97e-12	1.51e-09	17.6447
LOC101929288	1.59091	8.02445	10.399	4.19e-12	1.57e-09	17.5926
RPS6KB2	1.52697	10.156	10.2998	5.38e-12	1.94e-09	17.3488
SERPINA9	-2.47046	6.54269	-10.2956	5.44e-12	1.94e-09	17.3386
KRT32	1.72759	9.09694	10.2941	5.46e-12	1.94e-09	17.3348
KCTD9	-1.30881	12.7521	-10.2906	5.51e-12	1.94e-09	17.3263
BE672557	1.4035	8.92502	10.2845	5.59e-12	1.94e-09	17.3111
LOC102725213	-1.57761	11.5602	-10.2716	5.78e-12	1.98e-09	17.2793
DNASE2	-1.03875	9.09678	-10.2312	6.4e-12	2.15e-09	17.1797
DNAJC9	1.04016	7.64754	10.1929	7.05e-12	2.34e-09	17.0848
LSM6	1.59422	8.93776	10.1774	7.34e-12	2.41e-09	17.0464
CERCAM	-1.9731	8.09836	-10.172	7.44e-12	2.41e-09	17.0331
LINC00559	-2.1767	8.53679	-10.1524	7.82e-12	2.51e-09	16.9843
MAML3	-1.8658	7.12371	-10.0765	9.49e-12	2.91e-09	16.7954
BC026294	1.42961	9.62006	10.0681	9.69e-12	2.92e-09	16.7744
AY177672	1.54125	8.93132	10.0678	9.7e-12	2.92e-09	16.7738
BF732484	-2.73096	6.05943	-10.0548	1e-11	2.99e-09	16.7414
LOC102724587	-1.22618	8.56662	-10.0129	1.12e-11	3.23e-09	16.6366
DPP3	-3.92875	5.94185	-10.0111	1.12e-11	3.23e-09	16.632
BC043411	1.30402	9.69135	10.0083	1.13e-11	3.23e-09	16.625
ZNF768	-1.01563	9.08168	-10.0071	1.13e-11	3.23e-09	16.622
AI074594	2.2528	7.16601	9.97955	1.22e-11	3.37e-09	16.5529
LOC101930064	1.43424	9.50599	9.97734	1.22e-11	3.37e-09	16.5474
BC036614	2.23198	9.54425	9.96872	1.25e-11	3.41e-09	16.5258
COMMD9	1.10971	8.16032	9.91586	1.43e-11	3.83e-09	16.393
ECM1	1.49566	7.44676	9.90948	1.46e-11	3.86e-09	16.3769
LOC100130548	1.45229	10.0848	9.90095	1.49e-11	3.91e-09	16.3554
BC028845	-1.11091	9.00065	-9.8816	1.56e-11	4.06e-09	16.3067
BF593928	1.15888	8.26203	9.87993	1.57e-11	4.06e-09	16.3025
BC029790	2.23599	7.79506	9.8724	1.6e-11	4.1e-09	16.2835
BQ017910	1.12587	7.69278	9.85803	1.66e-11	4.2e-09	16.2472
MYL6B	1.40506	10.1098	9.84846	1.7e-11	4.25e-09	16.2231
BC026292	1.61315	7.61706	9.83736	1.75e-11	4.32e-09	16.195
CRABP2	-2.89282	7.65464	-9.83569	1.76e-11	4.32e-09	16.1908
MOCS2	1.13714	9.09329	9.81255	1.87e-11	4.55e-09	16.1323
DEFB125	1.08722	11.6048	9.77263	2.07e-11	4.96e-09	16.0311
FAM212A	-1.18427	9.71534	-9.7341	2.29e-11	5.32e-09	15.9333
KLF4	1.08486	7.32855	9.71832	2.39e-11	5.4e-09	15.8932
LINC01241	1.30426	7.10651	9.69669	2.53e-11	5.58e-09	15.8381
BC035108	1.72612	9.64353	9.69155	2.56e-11	5.58e-09	15.825
AI034192	1.71215	8.87924	9.66841	2.72e-11	5.83e-09	15.766
CDK4	1.28441	6.1421	9.66572	2.74e-11	5.83e-09	15.7592
LINC00838	2.20379	6.21645	9.61074	3.16e-11	6.54e-09	15.6187
CEP112	1.33603	5.85083	9.61064	3.16e-11	6.54e-09	15.6185
GLIPR2	2.39806	7.29107	9.6077	3.18e-11	6.55e-09	15.6109
NOX1	-1.30933	6.20353	-9.58722	3.36e-11	6.86e-09	15.5585
BM914560	2.15501	7.62384	9.53439	3.86e-11	7.77e-09	15.423
LBH	1.3544	8.66507	9.52092	4e-11	7.94e-09	15.3884
PNKP	-1.29162	7.05589	-9.51677	4.04e-11	7.95e-09	15.3777
CRBN	-1.58455	6.10291	-9.50959	4.12e-11	8.01e-09	15.3592
TENM4	1.07405	6.61792	9.50364	4.18e-11	8.09e-09	15.3439
MORN3	1.49299	7.47279	9.47798	4.48e-11	8.59e-09	15.2778
MORC1	-1.36764	8.81119	-9.4749	4.51e-11	8.61e-09	15.2699
NBR2	1.01059	6.1004	9.45938	4.7e-11	8.89e-09	15.2299
MT2A	1.05786	8.75764	9.45524	4.75e-11	8.89e-09	15.2192
CHRNE	-2.05279	5.32659	-9.44976	4.82e-11	8.96e-09	15.2051
BE049061	1.34849	10.2782	9.44692	4.86e-11	8.97e-09	15.1977
BF115793	1.67401	8.99692	9.44311	4.91e-11	9.01e-09	15.1879
CATSPERD	1.05642	9.35285	9.42583	5.13e-11	9.26e-09	15.1433
C3P1	-1.45679	7.69202	-9.42371	5.16e-11	9.26e-09	15.1378
FST	-1.13886	9.04982	-9.42015	5.21e-11	9.28e-09	15.1286
BC023996	1.92719	10.8586	9.4169	5.26e-11	9.3e-09	15.1202
BF111276	1.4412	10.1914	9.40993	5.35e-11	9.42e-09	15.1022
MRC2	-1.71007	8.70593	-9.40241	5.46e-11	9.55e-09	15.0827
SLITRK5	1.07512	5.45064	9.37233	5.91e-11	1.03e-08	15.0048
ECI2	1.3194	11.1161	9.36596	6.01e-11	1.03e-08	14.9883
BE969885	1.58275	9.54619	9.35681	6.16e-11	1.05e-08	14.9646
CCDC85B	1.24687	7.77879	9.34751	6.32e-11	1.06e-08	14.9404
CDKN2AIP	-1.26887	4.95533	-9.34625	6.34e-11	1.06e-08	14.9372
BC014369	1.02452	11.5788	9.34297	6.39e-11	1.07e-08	14.9287
CCIN	-1.81637	9.6606	-9.32227	6.75e-11	1.12e-08	14.8749
DNALI1	1.0144	7.92304	9.2578	8.01e-11	1.28e-08	14.7071
DNAJC9-AS1	1.81021	7.41958	9.21549	8.97e-11	1.42e-08	14.5967
OSER1-AS1	-1.10195	7.38474	-9.20773	9.16e-11	1.43e-08	14.5764
MICU2	-3.23828	8.44876	-9.18643	9.69e-11	1.48e-08	14.5207
AI032582	1.14244	6.5465	9.15239	1.06e-10	1.59e-08	14.4315
BC001335	1.03207	9.92488	9.14711	1.08e-10	1.59e-08	14.4177
AA282495	-1.21427	7.68153	-9.14097	1.09e-10	1.61e-08	14.4016
LOC105379186	-3.30335	6.22808	-9.13084	1.12e-10	1.64e-08	14.375
AI911745	1.25404	5.83236	9.11934	1.16e-10	1.67e-08	14.3448
BC009366	1.559	8.69955	9.11632	1.17e-10	1.67e-08	14.3369
MMP26	1.73799	9.69091	9.11532	1.17e-10	1.67e-08	14.3342
STAT5B	1.17029	6.14007	9.1079	1.2e-10	1.68e-08	14.3148
PKP1	1.03694	5.57693	9.10524	1.2e-10	1.68e-08	14.3078
DPP9	1.38608	7.60773	9.10405	1.21e-10	1.68e-08	14.3046
BC034707	1.23039	10.8659	9.1014	1.22e-10	1.68e-08	14.2977
FAM133DP	1.44706	7.02553	9.08106	1.28e-10	1.76e-08	14.2442
KRT76	1.47256	9.79853	9.06076	1.36e-10	1.83e-08	14.1908
BC037912	1.86611	10.0266	8.9993	1.6e-10	2.11e-08	14.0286
BC020883	1.05189	8.68615	8.98909	1.65e-10	2.13e-08	14.0016
CERS3	-1.53304	5.29365	-8.9877	1.65e-10	2.13e-08	13.9979
DEFA6	1.24188	9.2894	8.96794	1.74e-10	2.2e-08	13.9457
N66045	1.45943	7.25817	8.95642	1.8e-10	2.26e-08	13.9152
BE348804	1.77139	9.86369	8.95271	1.81e-10	2.27e-08	13.9054
BF063430	1.16061	10.1775	8.95172	1.82e-10	2.27e-08	13.9027
ENO2	-1.22856	6.63501	-8.94061	1.88e-10	2.31e-08	13.8733
AA001390	-1.92772	4.58703	-8.93121	1.92e-10	2.35e-08	13.8484
BC037915	1.5333	11.2745	8.92597	1.95e-10	2.37e-08	13.8345
FGFBP3	-1.72465	9.58762	-8.92261	1.97e-10	2.38e-08	13.8256
EDDM3B	1.06484	7.62238	8.91841	1.99e-10	2.4e-08	13.8144
SIGLEC16	1.07301	7.19931	8.91086	2.03e-10	2.44e-08	13.7944
CA425190	1.08945	8.01552	8.90137	2.09e-10	2.48e-08	13.7692
GGT5	1.68152	8.29481	8.88806	2.16e-10	2.55e-08	13.7339
NOTUM	1.34361	7.68949	8.86753	2.29e-10	2.67e-08	13.6793
PAX7	-1.76308	6.72066	-8.86291	2.31e-10	2.69e-08	13.667
BE543043	1.6671	7.21434	8.85056	2.39e-10	2.75e-08	13.6341
CC2D2A	-1.13923	6.63497	-8.83809	2.48e-10	2.82e-08	13.6009
VWDE	1.10646	5.57402	8.82011	2.6e-10	2.95e-08	13.553
BC016020	1.22171	10.4713	8.80561	2.7e-10	3.04e-08	13.5143
TATDN2	1.19172	4.56572	8.80531	2.71e-10	3.04e-08	13.5135
P2RX5-TAX1BP3	-1.50056	7.18767	-8.76354	3.03e-10	3.33e-08	13.4019
BF514491	1.1976	9.20179	8.76221	3.04e-10	3.33e-08	13.3984
NBPF4	2.35089	8.13302	8.75371	3.11e-10	3.39e-08	13.3757
SPESP1	-1.83283	6.80905	-8.72824	3.34e-10	3.62e-08	13.3075
LOC643355	1.67893	7.69341	8.71811	3.43e-10	3.71e-08	13.2803
MCEMP1	-1.0041	8.82264	-8.70866	3.52e-10	3.76e-08	13.255
MYL6	1.45013	9.33133	8.70058	3.6e-10	3.8e-08	13.2334
MTRR	-1.25503	7.21338	-8.70026	3.6e-10	3.8e-08	13.2325
BF513944	-1.26117	8.60223	-8.6984	3.62e-10	3.8e-08	13.2275
BRI3BP	1.81083	7.6561	8.69316	3.67e-10	3.84e-08	13.2134
LINC00462	1.71541	8.17107	8.66841	3.93e-10	4.04e-08	13.147
PRKD2	-1.37134	6.01822	-8.66574	3.96e-10	4.05e-08	13.1398
BC040965	1.27335	9.32362	8.66128	4.01e-10	4.09e-08	13.1278
KLK14	1.62083	8.58821	8.6561	4.06e-10	4.11e-08	13.1139
LRRC42	2.27696	5.80029	8.6551	4.08e-10	4.11e-08	13.1112
MIR6732	-1.02659	12.0319	-8.65404	4.09e-10	4.11e-08	13.1084
NXPH4	1.59621	8.19983	8.65265	4.1e-10	4.11e-08	13.1046
BC037807	1.50495	8.29801	8.65225	4.11e-10	4.11e-08	13.1036
FTL	-1.1581	7.47737	-8.64671	4.17e-10	4.15e-08	13.0887
TAF1C	1.3573	5.80869	8.64587	4.18e-10	4.15e-08	13.0864
KRTAP4-4	-1.17647	8.47466	-8.62984	4.37e-10	4.31e-08	13.0433
CDC42EP3	-1.00706	6.78263	-8.62871	4.38e-10	4.31e-08	13.0402
LOC102724352	-2.3627	11.9591	-8.62471	4.43e-10	4.34e-08	13.0295
BC017904	1.15593	11.213	8.61901	4.5e-10	4.38e-08	13.0141
BC035759	-1.20839	9.40974	-8.60662	4.65e-10	4.45e-08	12.9807
BQ024890	1.13142	10.1773	8.58166	4.98e-10	4.74e-08	12.9135
MYLK4	1.22106	8.157	8.57174	5.12e-10	4.82e-08	12.8867
ACPT	1.72149	5.90842	8.57138	5.13e-10	4.82e-08	12.8857
MIR497HG	1.06538	8.42052	8.54537	5.51e-10	5.12e-08	12.8155
PPP5C	1.4354	5.68077	8.54238	5.55e-10	5.15e-08	12.8074
B3GALT1	-1.07557	9.04572	-8.53448	5.68e-10	5.23e-08	12.786
MRPL17	-1.45358	10.7664	-8.52315	5.85e-10	5.35e-08	12.7554
C2CD2	1.09426	7.6205	8.5202	5.9e-10	5.37e-08	12.7474
LINC00299	-2.63127	5.74948	-8.51565	5.98e-10	5.4e-08	12.7351
FANCL	-1.13739	11.0031	-8.51437	6e-10	5.4e-08	12.7317
SMIM19	-1.42025	6.76643	-8.50817	6.1e-10	5.46e-08	12.7149
BC015907	-1.15291	10.8344	-8.49918	6.25e-10	5.55e-08	12.6905
AF113010	-1.96983	7.98861	-8.49548	6.32e-10	5.58e-08	12.6805
CACNA1G-AS1	1.18043	8.33998	8.49362	6.35e-10	5.58e-08	12.6754
BF000532	-1.66179	10.5775	-8.48524	6.5e-10	5.66e-08	12.6527
BF681305	-1.57202	8.03386	-8.48097	6.58e-10	5.71e-08	12.6412
LOC101929289	1.86768	8.79161	8.47751	6.64e-10	5.75e-08	12.6318
LPAR4	1.71753	8.01502	8.46437	6.89e-10	5.94e-08	12.5962
BC042961	-2.9161	11.0372	-8.46074	6.95e-10	5.96e-08	12.5863
AA846756	1.19492	5.89806	8.45029	7.16e-10	6.02e-08	12.558
GPR1	1.05865	8.9631	8.43086	7.55e-10	6.3e-08	12.5052
T89089	1.5678	6.85304	8.41224	7.95e-10	6.54e-08	12.4546
LOC100506418	1.00867	4.53265	8.4105	7.99e-10	6.55e-08	12.4498
LINC01226	1.30094	7.31483	8.39699	8.3e-10	6.74e-08	12.4131
BF061007	1.2018	7.00132	8.396	8.32e-10	6.74e-08	12.4104
MC3R	2.28272	7.64256	8.39306	8.39e-10	6.78e-08	12.4024
DLGAP4-AS1	-1.0852	8.47198	-8.3741	8.84e-10	7.05e-08	12.3507
LOC401220	1.6156	10.0443	8.37162	8.9e-10	7.08e-08	12.344
LINC00280	-1.07096	8.6095	-8.36228	9.13e-10	7.22e-08	12.3185
CDH9	1.2016	8.15566	8.33947	9.73e-10	7.61e-08	12.2563
C2orf69	1.25629	7.04056	8.3334	9.9e-10	7.67e-08	12.2398
TMEM178A	1.49186	6.47964	8.33299	9.91e-10	7.67e-08	12.2386
EEFSEC	-1.39894	7.81929	-8.32952	1e-09	7.68e-08	12.2292
DEGS1	-2.84001	7.69524	-8.32397	1.02e-09	7.74e-08	12.214
BG484601	-1.35805	7.44007	-8.32063	1.03e-09	7.77e-08	12.2049
CA442689	2.20669	7.94198	8.32062	1.03e-09	7.77e-08	12.2049
DONSON	1.28937	9.08384	8.31213	1.05e-09	7.9e-08	12.1817
D21S2088E	-1.3633	5.96919	-8.3093	1.06e-09	7.92e-08	12.1739
FABP6	-1.09389	6.73987	-8.30912	1.06e-09	7.92e-08	12.1734
FOXR2	1.23414	8.78188	8.30593	1.07e-09	7.95e-08	12.1647
LYRM1	1.59688	9.3809	8.29874	1.09e-09	8.05e-08	12.1451
BF509605	1.13753	10.7164	8.29615	1.1e-09	8.08e-08	12.138
CA1	-1.20809	8.05386	-8.29574	1.1e-09	8.08e-08	12.1369
NDC80	-2.02657	7.77191	-8.28777	1.12e-09	8.18e-08	12.1151
LOC101930324	-1.75394	7.94059	-8.27388	1.17e-09	8.44e-08	12.0771
FAM9B	1.47058	9.67736	8.26833	1.19e-09	8.53e-08	12.0619
LINC00608	-1.29905	8.62968	-8.26178	1.21e-09	8.62e-08	12.0439
FTH1P5	-2.17358	7.49685	-8.25844	1.22e-09	8.65e-08	12.0348
C20orf166-AS1	1.43479	8.68377	8.25791	1.22e-09	8.65e-08	12.0333
FAT4	-1.26305	9.77654	-8.23969	1.28e-09	9.06e-08	11.9834
DECR1	1.48081	10.9945	8.2303	1.32e-09	9.23e-08	11.9577
BF883581	-2.82322	8.78862	-8.22742	1.33e-09	9.26e-08	11.9498
NMRAL1P1	1.46905	8.61563	8.2254	1.34e-09	9.29e-08	11.9442
LINC00566	-1.30432	8.14503	-8.22217	1.35e-09	9.35e-08	11.9354
DPH3P1	1.17577	6.59349	8.20689	1.41e-09	9.6e-08	11.8934
MCUR1	1.51305	5.89211	8.15021	1.65e-09	1.1e-07	11.7376
GIMAP8	-1.58173	7.7726	-8.14899	1.65e-09	1.1e-07	11.7343
BE674989	1.32023	7.52647	8.13943	1.7e-09	1.12e-07	11.708
LEKR1	1.05895	8.64006	8.12336	1.78e-09	1.15e-07	11.6637
PES1	-1.10512	5.54744	-8.1195	1.8e-09	1.16e-07	11.6531
ORC1	-2.86128	7.8229	-8.10674	1.86e-09	1.2e-07	11.6179
BF223066	-1.18826	9.41984	-8.10368	1.88e-09	1.21e-07	11.6095
BBOX1	-1.11612	9.32985	-8.09318	1.94e-09	1.24e-07	11.5805
BC002465	-1.4779	11.729	-8.08847	1.96e-09	1.25e-07	11.5675
L1CAM	1.12786	6.73759	8.08236	1.99e-09	1.27e-07	11.5506
MAN2A1	1.05387	7.37207	8.08065	2e-09	1.27e-07	11.5459
C22orf46	1.07012	9.33567	8.07873	2.02e-09	1.27e-07	11.5406
LCTL	-1.04159	7.2687	-8.06131	2.12e-09	1.31e-07	11.4925
LDHC	1.46571	8.22123	8.05534	2.15e-09	1.33e-07	11.476
BC016065	1.46937	9.5866	8.05401	2.16e-09	1.33e-07	11.4723
LOC101928167	-2.6471	8.35914	-8.05178	2.17e-09	1.33e-07	11.4661
ZNF670-ZNF695	-1.71998	9.58674	-8.04202	2.23e-09	1.36e-07	11.4392
CRCT1	-1.21885	10.6981	-8.0349	2.28e-09	1.38e-07	11.4194
C15orf48	-1.46186	7.59984	-8.02881	2.32e-09	1.4e-07	11.4026
CA444630	2.11232	6.66453	8.02824	2.32e-09	1.4e-07	11.401
BC042181	1.22895	8.21814	8.02345	2.35e-09	1.42e-07	11.3878
BC039355	-1.32196	10.916	-8.01552	2.41e-09	1.44e-07	11.3658
BF509267	-1.99113	9.14685	-8.00745	2.46e-09	1.47e-07	11.3435
LOC100131303	1.50294	5.55246	7.9807	2.66e-09	1.56e-07	11.2693
LINC00700	-1.03443	6.36918	-7.97037	2.73e-09	1.59e-07	11.2407
LSM7	-1.17238	9.73108	-7.96368	2.79e-09	1.61e-07	11.2221
BAAT	-1.41464	11.3572	-7.96049	2.81e-09	1.62e-07	11.2133
AA480677	-1.7652	7.4733	-7.95102	2.89e-09	1.65e-07	11.187
BC020775	1.35546	9.7218	7.93961	2.98e-09	1.69e-07	11.1553
BC037923	-1.36073	9.50141	-7.93578	3.01e-09	1.71e-07	11.1446
LOC101929552	1.01655	9.94996	7.93522	3.02e-09	1.71e-07	11.1431
KIF7	-1.04762	10.8411	-7.92751	3.09e-09	1.74e-07	11.1217
AU144883	-1.0453	6.76231	-7.92328	3.12e-09	1.75e-07	11.1099
BC023993	1.76574	9.65059	7.90747	3.27e-09	1.81e-07	11.066
LYSMD2	-1.41188	6.58762	-7.90666	3.27e-09	1.81e-07	11.0637
LOC101927507	-1.85192	12.0802	-7.90617	3.28e-09	1.81e-07	11.0623
PVRL3-AS1	1.20024	6.95333	7.90594	3.28e-09	1.81e-07	11.0617
HARS2	1.47146	11.6571	7.89509	3.38e-09	1.85e-07	11.0315
BI917658	2.26123	7.75407	7.88309	3.5e-09	1.9e-07	10.9981
PDXP	-2.01659	6.06041	-7.87943	3.53e-09	1.91e-07	10.9879
NCAN	-1.2366	7.07298	-7.87562	3.57e-09	1.93e-07	10.9773
MLST8	1.15454	9.73764	7.86506	3.68e-09	1.98e-07	10.9479
BC002350	-1.42062	11.8689	-7.85915	3.74e-09	2e-07	10.9314
C8orf22	1.04351	8.19431	7.85565	3.78e-09	2.02e-07	10.9217
LOC105369507	1.56678	9.92602	7.84753	3.87e-09	2.05e-07	10.899
BF511982	1.25548	8.20449	7.83783	3.98e-09	2.1e-07	10.872
GADD45G	1.15813	7.29356	7.82962	4.07e-09	2.14e-07	10.8491
BC043219	-1.11794	10.4653	-7.82192	4.16e-09	2.18e-07	10.8276
BC000986	1.17593	6.53141	7.8195	4.19e-09	2.19e-07	10.8208
MIR2052HG	1.20629	10.9195	7.81686	4.22e-09	2.2e-07	10.8134
CACNG7	1.06872	8.37636	7.81097	4.29e-09	2.23e-07	10.797
BC017563	1.61752	10.5787	7.79691	4.47e-09	2.31e-07	10.7577
PDZD11	1.03836	5.10842	7.79505	4.49e-09	2.32e-07	10.7525
BC035096	1.38332	11.5494	7.78504	4.62e-09	2.37e-07	10.7245
BG054833	1.10329	8.69844	7.7763	4.74e-09	2.42e-07	10.7001
NCOA5	1.05172	7.54284	7.75997	4.96e-09	2.52e-07	10.6544
P2RY2	1.42597	6.15658	7.75864	4.98e-09	2.52e-07	10.6507
BF110847	-1.40268	8.51674	-7.74981	5.11e-09	2.58e-07	10.626
BF198144	1.18631	7.80969	7.73255	5.36e-09	2.69e-07	10.5776
BC021677	1.03769	7.96099	7.72843	5.43e-09	2.72e-07	10.5661
BC017896	1.26617	8.93177	7.72584	5.47e-09	2.73e-07	10.5588
AI419966	1.08963	7.76139	7.71752	5.6e-09	2.78e-07	10.5355
BE349858	-1.21802	6.08602	-7.71148	5.7e-09	2.82e-07	10.5186
BHMT2	1.03255	8.82386	7.70931	5.73e-09	2.83e-07	10.5125
FBXL2	1.78987	6.73129	7.70837	5.75e-09	2.83e-07	10.5098
DNER	-1.79139	8.22489	-7.70495	5.8e-09	2.85e-07	10.5003
BC043405	1.19664	8.77228	7.70311	5.83e-09	2.86e-07	10.4951
BC015876	-1.20458	10.1049	-7.70246	5.84e-09	2.86e-07	10.4933
CBR1	2.20477	7.12945	7.69548	5.96e-09	2.91e-07	10.4737
PUS7	1.88695	6.29923	7.67447	6.33e-09	3.04e-07	10.4147
BC043170	-1.11446	9.78366	-7.66506	6.5e-09	3.12e-07	10.3883
CCDC141	-1.46853	6.3698	-7.66415	6.52e-09	3.12e-07	10.3857
BF886735	-1.27962	10.8353	-7.65958	6.61e-09	3.15e-07	10.3729
MTA1	1.60206	7.39882	7.65006	6.79e-09	3.21e-07	10.3461
BE930017	-2.69431	8.38718	-7.64978	6.79e-09	3.21e-07	10.3453
GAL3ST4	-2.18695	7.59102	-7.64829	6.82e-09	3.21e-07	10.3411
AI912723	-1.69216	6.85033	-7.63744	7.04e-09	3.3e-07	10.3106
ADAR	-1.64807	5.08516	-7.63677	7.05e-09	3.3e-07	10.3087
NFU1	-1.30684	7.34706	-7.62714	7.25e-09	3.38e-07	10.2816
LMBRD1	1.26198	6.64013	7.62321	7.33e-09	3.42e-07	10.2706
BTK	1.63384	6.7442	7.62169	7.36e-09	3.42e-07	10.2663
LINC00337	-1.29228	8.23538	-7.60408	7.74e-09	3.58e-07	10.2168
LOC102725382	1.13799	6.99522	7.60238	7.78e-09	3.59e-07	10.212
BF685182	-1.63318	7.30208	-7.59854	7.86e-09	3.63e-07	10.2012
CYP8B1	-2.45664	8.23837	-7.59639	7.91e-09	3.64e-07	10.1951
BC009873	1.51856	10.4401	7.59512	7.94e-09	3.65e-07	10.1915
BF732649	-1.39721	7.62752	-7.5767	8.37e-09	3.81e-07	10.1396
BC020735	1.28046	10.0536	7.55864	8.82e-09	3.98e-07	10.0887
BE463930	-1.20837	9.27621	-7.553	8.96e-09	4.03e-07	10.0728
N35099	1.16481	7.23385	7.54876	9.07e-09	4.07e-07	10.0608
LOC100996624	-1.14993	8.0437	-7.54293	9.22e-09	4.13e-07	10.0443
FAM98C	1.18807	11.1144	7.53277	9.5e-09	4.24e-07	10.0157
LOC158863	1.37287	7.65468	7.52039	9.84e-09	4.35e-07	9.98068
AA626334	-1.29732	5.63521	-7.50479	1.03e-08	4.52e-07	9.93661
R3HDM2	1.10561	5.17969	7.48837	1.08e-08	4.7e-07	9.89017
KRT24	1.22745	7.77718	7.48313	1.1e-08	4.76e-07	9.87535
NUDT4	-1.15502	5.59032	-7.47979	1.11e-08	4.79e-07	9.8659
LOC284600	1.06738	8.95117	7.47868	1.11e-08	4.8e-07	9.86276
LOC101930306	1.3284	10.977	7.46669	1.15e-08	4.93e-07	9.82882
BC016176	1.14405	10.1364	7.46105	1.17e-08	5e-07	9.81284
C16orf95	1.08206	6.53151	7.45846	1.18e-08	5.02e-07	9.80553
FHL2	-1.09966	9.36391	-7.44583	1.22e-08	5.17e-07	9.76975
PF4V1	-1.05953	5.37134	-7.43343	1.26e-08	5.32e-07	9.73462
PRIMA1	-1.16033	5.3565	-7.43287	1.27e-08	5.32e-07	9.73302
BF674749	-1.06554	8.2173	-7.43118	1.27e-08	5.33e-07	9.72824
CCDC174	-1.16655	6.63106	-7.41805	1.32e-08	5.52e-07	9.69101
SERHL2	1.08255	7.10158	7.41495	1.33e-08	5.56e-07	9.68222
SLC6A14	-2.17936	7.21763	-7.41443	1.33e-08	5.57e-07	9.68074
MRPL3	-2.51899	8.85352	-7.40894	1.36e-08	5.64e-07	9.66516
BG149297	1.32297	8.46231	7.40723	1.36e-08	5.66e-07	9.66032
LGMN	-1.96435	8.23139	-7.40115	1.39e-08	5.74e-07	9.64308
CFHR5	-1.27822	6.01878	-7.40048	1.39e-08	5.74e-07	9.64116
BC039434	-3.10337	9.43701	-7.4	1.39e-08	5.74e-07	9.63981
AI050036	1.43076	7.17279	7.39091	1.43e-08	5.82e-07	9.614
C14069	1.00255	9.43028	7.38941	1.43e-08	5.83e-07	9.60975
BC038589	2.85465	10.5227	7.37812	1.48e-08	5.98e-07	9.5777
C16orf59	-2.3359	7.10472	-7.36481	1.54e-08	6.2e-07	9.53989
DLGAP5	1.31439	10.3417	7.33175	1.69e-08	6.75e-07	9.44589
BF906891	-1.62537	8.21519	-7.32346	1.74e-08	6.85e-07	9.4223
CD37	-1.6954	6.52445	-7.31961	1.75e-08	6.91e-07	9.41133
BC039684	1.41464	9.51602	7.31222	1.79e-08	7.04e-07	9.39032
AA033987	1.36406	6.56793	7.3099	1.8e-08	7.07e-07	9.3837
SCGB1D2	-2.15334	6.81223	-7.30756	1.82e-08	7.11e-07	9.37706
FOXD2	1.03104	8.11585	7.30571	1.83e-08	7.14e-07	9.37177
LDOC1	1.31786	8.26089	7.30518	1.83e-08	7.14e-07	9.37025
ZNF649	-1.575	5.27706	-7.29192	1.9e-08	7.38e-07	9.3325
GNL3	1.18485	10.3987	7.29109	1.91e-08	7.39e-07	9.33013
TSKS	-1.39703	6.00212	-7.28797	1.92e-08	7.44e-07	9.32125
BC014871	1.18053	8.46934	7.28142	1.96e-08	7.56e-07	9.30258
KRT84	-1.32893	8.88492	-7.27474	2e-08	7.66e-07	9.28356
F11-AS1	-1.02399	7.9653	-7.2746	2e-08	7.66e-07	9.28314
RAB3IL1	-1.56604	5.69927	-7.26502	2.06e-08	7.83e-07	9.25583
Dbpht2	1.36828	5.66798	7.2643	2.06e-08	7.84e-07	9.2538
BC037813	1.16426	9.86079	7.25973	2.09e-08	7.93e-07	9.24076
OMA1	-1.13105	10.1363	-7.24904	2.15e-08	8.08e-07	9.21027
BC029440	1.05317	10.2912	7.24236	2.19e-08	8.21e-07	9.1912
LINC01181	-2.38966	8.87292	-7.23323	2.25e-08	8.36e-07	9.16514
CFAP54	-2.94796	9.48595	-7.23243	2.26e-08	8.37e-07	9.16285
C20orf197	-2.2714	8.02091	-7.22035	2.34e-08	8.58e-07	9.12836
BDH2	1.00208	8.83334	7.21533	2.37e-08	8.68e-07	9.11403
BU618690	1.03981	7.69426	7.19843	2.49e-08	9.06e-07	9.06574
KCNQ1DN	1.00397	11.1203	7.19691	2.5e-08	9.08e-07	9.06141
BE503484	-1.25567	7.24825	-7.19442	2.52e-08	9.12e-07	9.05429
CCNA2	-1.16691	6.29663	-7.1858	2.59e-08	9.3e-07	9.02966
NDUFAB1	1.02375	7.41356	7.18502	2.59e-08	9.31e-07	9.02741
LOXL3	1.24098	8.53703	7.18018	2.63e-08	9.42e-07	9.01357
FLCN	-1.29056	9.60004	-7.17927	2.64e-08	9.43e-07	9.01099
CALY	-1.09182	5.93138	-7.17469	2.67e-08	9.5e-07	8.99788
LMO7	-1.72696	6.87315	-7.1729	2.69e-08	9.52e-07	8.99275
PPP1R36	1.137	7.05195	7.17032	2.71e-08	9.57e-07	8.98539
FAM9A	1.72605	8.83338	7.16304	2.76e-08	9.75e-07	8.96455
PHEX-AS1	-1.22852	8.04539	-7.16059	2.78e-08	9.8e-07	8.95756
LBX1-AS1	1.33679	7.00397	7.1575	2.81e-08	9.88e-07	8.94869
OR3A1	-1.46828	7.86748	-7.14685	2.9e-08	1.02e-06	8.91822
DENND5A	-1.07073	9.12498	-7.13754	2.98e-08	1.04e-06	8.89158
GMPR	-3.05988	7.20099	-7.1233	3.1e-08	1.07e-06	8.85077
ROBO3	1.21064	8.13803	7.12177	3.12e-08	1.08e-06	8.8464
FSTL3	-1.17626	10.1455	-7.11127	3.21e-08	1.1e-06	8.81631
AI198212	-1.52728	6.45871	-7.10591	3.26e-08	1.12e-06	8.80096
LINC00567	1.13098	8.1707	7.10352	3.29e-08	1.12e-06	8.7941
DNAL1	-1.53634	8.47456	-7.1014	3.31e-08	1.12e-06	8.78801
BC036316	1.21217	10.439	7.10028	3.32e-08	1.13e-06	8.7848
LOC100131508	1.38956	5.52555	7.09923	3.33e-08	1.13e-06	8.78181
MRPL34	-1.71661	9.6485	-7.09726	3.35e-08	1.13e-06	8.77615
C7	-1.25676	8.04148	-7.09455	3.37e-08	1.14e-06	8.76838
NMUR1	1.44367	9.35161	7.08653	3.45e-08	1.17e-06	8.74539
KRT3	1.17145	8.14195	7.07701	3.55e-08	1.19e-06	8.71807
NBEA	-1.19144	8.25879	-7.06898	3.63e-08	1.21e-06	8.69502
KLHL25	1.81196	6.60535	7.06592	3.67e-08	1.22e-06	8.68624
PRAF2	-1.09518	4.42492	-7.06325	3.7e-08	1.23e-06	8.67858
LOC101927562	1.16139	8.82851	7.06204	3.71e-08	1.23e-06	8.67512
D59900	-1.84974	5.71268	-7.06183	3.71e-08	1.23e-06	8.67451
KRT14	1.17499	9.02725	7.06055	3.72e-08	1.23e-06	8.67084
LOC100132207	-1.71834	8.1656	-7.05949	3.74e-08	1.23e-06	8.6678
BE465102	1.1616	8.09519	7.05789	3.75e-08	1.24e-06	8.66319
GPRIN1	1.12081	6.55679	7.05496	3.79e-08	1.24e-06	8.65478
DSE	-1.20467	6.91179	-7.04443	3.9e-08	1.28e-06	8.62456
MTCH2	-1.24886	8.92772	-7.03947	3.96e-08	1.29e-06	8.6103
PIGH	-2.41351	7.41826	-7.03854	3.97e-08	1.3e-06	8.60765
BE676753	-1.14243	9.41689	-7.03363	4.03e-08	1.31e-06	8.59352
CLCN5	-1.00728	6.29631	-7.03266	4.04e-08	1.31e-06	8.59073
BF433815	1.30258	10.0482	7.03209	4.05e-08	1.31e-06	8.58912
BIK	1.85547	9.54847	7.02996	4.07e-08	1.31e-06	8.58298
CPLX3	-1.14879	6.5344	-7.02071	4.18e-08	1.34e-06	8.55641
PGR	-1.24743	6.24734	-7.01145	4.3e-08	1.38e-06	8.52978
CPPED1	1.25595	6.43095	7.01094	4.31e-08	1.38e-06	8.52832
LOC101927278	1.07287	5.18446	7.00931	4.33e-08	1.38e-06	8.52364
KLHDC7B	-1.1491	9.04181	-6.99744	4.48e-08	1.42e-06	8.4895
SLC25A14	-1.15515	6.82219	-6.99664	4.49e-08	1.42e-06	8.4872
PAX3	-1.84069	7.58661	-6.99401	4.52e-08	1.43e-06	8.47965
CCNB1IP1	1.17145	7.29694	6.99265	4.54e-08	1.43e-06	8.47573
CASP16P	-1.10973	7.72235	-6.98937	4.59e-08	1.44e-06	8.46629
CRABP1	-1.65707	6.0556	-6.98161	4.69e-08	1.47e-06	8.44396
BCS1L	1.00471	8.83775	6.97169	4.83e-08	1.5e-06	8.41542
CCDC151	1.1181	8.53193	6.96817	4.88e-08	1.51e-06	8.40529
CCDC107	-1.22489	6.22352	-6.96509	4.92e-08	1.53e-06	8.39641
MRPL47	1.04865	9.34029	6.95494	5.07e-08	1.56e-06	8.36719
MSN	-1.00566	8.40173	-6.95187	5.12e-08	1.58e-06	8.35836
BC017739	1.81131	9.31002	6.94028	5.29e-08	1.63e-06	8.32496
BC016627	1.00157	9.79839	6.93366	5.4e-08	1.65e-06	8.3059
C7orf31	1.03199	6.40131	6.92936	5.47e-08	1.67e-06	8.29351
NFIL3	-1.32265	9.37196	-6.9278	5.49e-08	1.67e-06	8.289
BF675806	-1.11581	8.76188	-6.92725	5.5e-08	1.67e-06	8.28741
AA811452	1.28247	4.8748	6.9256	5.53e-08	1.68e-06	8.28268
DRAXIN	-1.88159	6.25214	-6.9228	5.57e-08	1.69e-06	8.2746
LRR1	1.39757	6.18028	6.92204	5.58e-08	1.69e-06	8.27242
2022-03-11	-1.06025	6.86934	-6.89593	6.03e-08	1.81e-06	8.19712
FBXO46	1.20719	12.0288	6.87819	6.35e-08	1.89e-06	8.14594
MYL2	1.41926	9.38194	6.87788	6.36e-08	1.89e-06	8.14505
CCR7	-2.4393	9.34137	-6.84941	6.91e-08	2.02e-06	8.06284
MED24	1.33076	6.62297	6.84802	6.94e-08	2.03e-06	8.05882
MSLN	1.29173	9.0389	6.84195	7.06e-08	2.06e-06	8.0413
BE465243	-2.53718	6.57297	-6.83536	7.2e-08	2.1e-06	8.02225
MRPL45	1.19733	9.52545	6.83441	7.22e-08	2.1e-06	8.01951
DECR2	1.51171	8.88358	6.82556	7.41e-08	2.15e-06	7.99393
NODAL	1.18183	6.83055	6.81574	7.63e-08	2.2e-06	7.96555
LINC01619	1.98392	8.02717	6.81483	7.65e-08	2.2e-06	7.9629
LOC101928475	1.54158	5.40605	6.8142	7.66e-08	2.2e-06	7.9611
MAP4K2	1.38857	5.13242	6.80431	7.89e-08	2.26e-06	7.93248
LOC100131662	-2.02653	8.21823	-6.79843	8.03e-08	2.29e-06	7.91549
LOC100128288	-2.23243	5.93688	-6.78063	8.46e-08	2.39e-06	7.86401
LINC01149	1.20896	7.56215	6.78037	8.46e-08	2.39e-06	7.86323
BRCC3	-1.25985	8.18811	-6.77949	8.49e-08	2.39e-06	7.86069
C1orf105	-1.15159	8.31088	-6.7744	8.61e-08	2.42e-06	7.84595
PRAP1	-1.511	6.65943	-6.76747	8.79e-08	2.45e-06	7.82591
EN2	-1.631	9.93202	-6.76297	8.91e-08	2.47e-06	7.81287
CNTRL	-2.00761	8.99015	-6.75978	8.99e-08	2.49e-06	7.80365
L23849	-2.72702	8.95521	-6.75895	9.01e-08	2.5e-06	7.80123
LOC728716	1.27038	6.51191	6.75032	9.25e-08	2.55e-06	7.77624
GOLGA6L2	-4.48295	10.0389	-6.74596	9.37e-08	2.58e-06	7.76362
CENPW	-2.0589	5.52999	-6.74494	9.39e-08	2.58e-06	7.76068
LASP1	2.03498	6.68067	6.73773	9.6e-08	2.62e-06	7.73977
LOC338667	-1.56689	8.23731	-6.72876	9.85e-08	2.67e-06	7.7138
LHX8	1.26504	7.69572	6.72616	9.93e-08	2.67e-06	7.70626
BAG3	-1.03106	10.5594	-6.72426	9.98e-08	2.69e-06	7.70075
TBC1D22A-AS1	1.40102	5.7215	6.71698	1.02e-07	2.73e-06	7.67965
BC008433	-1.09888	11.1157	-6.71263	1.03e-07	2.76e-06	7.66706
NPBWR1	-2.38189	7.28129	-6.70576	1.05e-07	2.81e-06	7.64713
CCL17	-3.21436	9.20916	-6.69993	1.07e-07	2.84e-06	7.63023
NSMCE2	-1.05611	8.47761	-6.69942	1.07e-07	2.85e-06	7.62876
BG571614	1.0816	7.19408	6.68923	1.11e-07	2.91e-06	7.5992
LTK	1.50986	8.60468	6.6865	1.12e-07	2.93e-06	7.59129
BE176177	-2.04958	8.54078	-6.6762	1.15e-07	3e-06	7.5614
LINC00690	1.19691	5.83167	6.67006	1.17e-07	3.04e-06	7.54359
BC042854	1.0028	8.4901	6.66482	1.19e-07	3.08e-06	7.52838
C16orf74	1.19572	7.75255	6.66357	1.19e-07	3.08e-06	7.52475
CCL16	1.95815	6.86212	6.65719	1.22e-07	3.13e-06	7.50622
GNB2	-1.58202	5.72761	-6.6477	1.25e-07	3.21e-06	7.47867
FZD10-AS1	-1.22849	7.30774	-6.64633	1.26e-07	3.21e-06	7.47471
LINC00919	1.5929	8.05935	6.64239	1.27e-07	3.25e-06	7.46326
FAM99B	1.65231	6.73323	6.63955	1.28e-07	3.27e-06	7.455
MSANTD2	1.19658	8.98403	6.63852	1.29e-07	3.28e-06	7.45202
ITPKB-IT1	1.14275	9.48589	6.63129	1.31e-07	3.34e-06	7.43103
NUTM2A-AS1	1.37438	4.49549	6.62941	1.32e-07	3.35e-06	7.42556
SET	1.1538	6.13815	6.62624	1.33e-07	3.37e-06	7.41637
LOC100128108	1.46982	5.33234	6.62556	1.34e-07	3.38e-06	7.41439
C1GALT1C1	1.1486	8.16783	6.62131	1.35e-07	3.41e-06	7.40203
BC015643	1.33069	9.65713	6.61289	1.39e-07	3.49e-06	7.37757
POU5F1P3	1.32941	5.57565	6.59684	1.45e-07	3.63e-06	7.33093
FCN3	1.60186	9.75881	6.59203	1.47e-07	3.68e-06	7.31695
GMPR2	-3.16611	8.55924	-6.59182	1.48e-07	3.68e-06	7.31634
BF223935	-1.03933	10.3147	-6.59097	1.48e-07	3.68e-06	7.31385
BC017893	1.22995	9.00282	6.58858	1.49e-07	3.7e-06	7.30691
LINC00556	-1.68992	4.73543	-6.58676	1.5e-07	3.71e-06	7.30161
KCNK17	1.20203	9.05757	6.58206	1.52e-07	3.76e-06	7.28795
BC040995	1.15979	8.25217	6.58102	1.52e-07	3.76e-06	7.28494
LOC100128281	-1.64018	7.73361	-6.58084	1.52e-07	3.76e-06	7.2844
H2AFB1	-1.01275	7.16512	-6.56749	1.59e-07	3.89e-06	7.24558
DPPA5	-1.3942	7.82847	-6.55341	1.65e-07	4.02e-06	7.20463
BE465227	-1.30376	5.40835	-6.55192	1.66e-07	4.03e-06	7.2003
MAP7D2	-3.98402	8.79084	-6.55099	1.67e-07	4.04e-06	7.19758
POMT1	-1.42384	6.07536	-6.54794	1.68e-07	4.06e-06	7.1887
NLRC3	-2.49919	6.66476	-6.54192	1.71e-07	4.12e-06	7.17117
FBXO39	-1.47951	8.37333	-6.5404	1.72e-07	4.13e-06	7.16676
R91734	1.72246	5.32759	6.53792	1.73e-07	4.15e-06	7.15955
PVALB	1.17288	5.86411	6.53321	1.76e-07	4.2e-06	7.14582
CALHM2	1.80053	7.5939	6.52806	1.78e-07	4.25e-06	7.13085
AF116710	1.26802	4.25345	6.52763	1.78e-07	4.25e-06	7.12958
BC040175	1.28837	7.79325	6.51838	1.83e-07	4.34e-06	7.10265
CPB1	1.03612	5.0741	6.50745	1.89e-07	4.45e-06	7.07082
BLOC1S4	-2.5704	5.84599	-6.50194	1.93e-07	4.52e-06	7.05479
ZNF665	-1.2676	10.8249	-6.50144	1.93e-07	4.52e-06	7.05331
BE044068	-1.1055	10.6101	-6.4988	1.94e-07	4.55e-06	7.04564
LOC441155	1.57318	9.71544	6.48803	2.01e-07	4.68e-06	7.01425
EPB41L4A-AS2	-1.23791	7.88299	-6.48297	2.04e-07	4.74e-06	6.9995
PDE2A	1.16098	6.90172	6.48177	2.04e-07	4.75e-06	6.99601
PLEKHG6	-1.49651	7.50715	-6.46802	2.13e-07	4.91e-06	6.95593
BC034539	1.09219	11.4841	6.46575	2.14e-07	4.93e-06	6.94934
TUFT1	1.37621	4.76689	6.46223	2.17e-07	4.98e-06	6.93907
LOC105374177	-1.1141	8.58205	-6.4598	2.18e-07	5.01e-06	6.93196
BC036619	1.18341	8.96606	6.45806	2.19e-07	5.03e-06	6.92691
BC020895	1.13854	8.60196	6.45148	2.24e-07	5.12e-06	6.90771
LCMT1	1.2685	6.15154	6.44717	2.26e-07	5.17e-06	6.89515
LOC101928524	-1.43421	10.3381	-6.446	2.27e-07	5.17e-06	6.89175
FNDC1	-1.21791	9.01988	-6.4386	2.32e-07	5.27e-06	6.87016
LOC100506489	-3.10705	9.61815	-6.43099	2.38e-07	5.36e-06	6.84797
CC2D2B	-1.56455	10.4956	-6.41875	2.46e-07	5.52e-06	6.81226
SERPINB12	1.24541	5.5906	6.41646	2.48e-07	5.55e-06	6.80557
BAZ1A	-1.32498	11.2747	-6.41156	2.52e-07	5.61e-06	6.79129
KRT83	-1.16017	9.32921	-6.40621	2.56e-07	5.69e-06	6.77567
PINLYP	-2.05348	4.82005	-6.40395	2.57e-07	5.71e-06	6.76906
DNAJC5B	1.20145	8.48204	6.39737	2.63e-07	5.8e-06	6.74986
AI077548	1.11777	4.85855	6.39603	2.64e-07	5.81e-06	6.74596
BBS2	1.10312	9.86878	6.39031	2.68e-07	5.9e-06	6.72925
L11372	1.14151	8.09326	6.38903	2.69e-07	5.91e-06	6.72553
BC040181	1.47485	9.52804	6.38634	2.71e-07	5.94e-06	6.71768
BC040916	-1.19456	9.67091	-6.38448	2.73e-07	5.96e-06	6.71225
CCR6	-2.5398	8.5411	-6.38156	2.75e-07	5.99e-06	6.70371
LMO1	1.05967	6.251	6.38022	2.76e-07	6.01e-06	6.69981
AI042377	1.11977	7.95655	6.37335	2.82e-07	6.11e-06	6.67974
BE535717	1.09822	10.1531	6.37	2.85e-07	6.17e-06	6.66995
FAM155A-IT1	-1.22322	5.87486	-6.36211	2.92e-07	6.3e-06	6.64692
LPL	1.14772	7.251	6.35975	2.94e-07	6.34e-06	6.64001
KIAA1161	1.17743	7.65489	6.35477	2.98e-07	6.41e-06	6.62549
ZNF432	-1.06078	4.93915	-6.34651	3.05e-07	6.55e-06	6.60134
TSPAN11	1.0738	5.15288	6.3442	3.07e-07	6.59e-06	6.59461
TTTY10	-2.29707	6.51088	-6.32901	3.22e-07	6.85e-06	6.55022
CECR6	1.07531	9.44522	6.32781	3.23e-07	6.86e-06	6.5467
LOC101929622	1.50488	7.41343	6.32056	3.3e-07	6.99e-06	6.52552
ELP4	2.47676	6.11782	6.30935	3.41e-07	7.18e-06	6.49276
DNAAF2	1.44993	8.07418	6.30929	3.41e-07	7.18e-06	6.49259
PF4	1.07124	5.35682	6.30534	3.45e-07	7.26e-06	6.48103
BF542107	-1.17523	6.34215	-6.30479	3.46e-07	7.27e-06	6.47943
C14orf178	-1.04299	9.6767	-6.30357	3.47e-07	7.29e-06	6.47585
BLOC1S6	-1.29458	6.97246	-6.30259	3.48e-07	7.31e-06	6.47299
LAMP3	-1.00321	7.8076	-6.30111	3.5e-07	7.32e-06	6.46866
BE466400	1.17829	9.79834	6.3009	3.5e-07	7.32e-06	6.46806
NTS	1.02232	5.46697	6.29988	3.51e-07	7.34e-06	6.46507
NAA11	1.42552	8.03755	6.29854	3.52e-07	7.35e-06	6.46115
IGFBPL1	1.06936	5.70911	6.29191	3.59e-07	7.48e-06	6.44175
PCDHB13	-1.35275	8.14695	-6.2882	3.63e-07	7.56e-06	6.43092
BF001514	3.30721	7.22534	6.28554	3.66e-07	7.61e-06	6.42315
CALHM3	-1.4785	7.08692	-6.28001	3.72e-07	7.73e-06	6.40697
LOC102723845	1.251	7.85121	6.27291	3.8e-07	7.85e-06	6.38621
LAG3	-2.14459	9.88143	-6.26985	3.84e-07	7.9e-06	6.37724
LINC00857	1.48917	6.76416	6.25675	3.99e-07	8.17e-06	6.33892
TAS2R39	1.58499	7.53341	6.25391	4.02e-07	8.23e-06	6.33063
MUC2	1.03111	7.65751	6.25327	4.03e-07	8.23e-06	6.32876
BC037938	1.13975	8.3936	6.25325	4.03e-07	8.23e-06	6.32868
MYH16	1.28925	4.98595	6.25147	4.05e-07	8.26e-06	6.32346
ISLR	-1.35248	8.61335	-6.25099	4.06e-07	8.27e-06	6.32207
LOC101927650	-1.73774	7.25566	-6.24687	4.11e-07	8.35e-06	6.31001
PTPRCAP	1.35242	6.81003	6.23532	4.25e-07	8.59e-06	6.27622
LOC100996542	-1.41026	5.7866	-6.23153	4.3e-07	8.66e-06	6.26512
LINC01204	-1.96974	7.44484	-6.2315	4.3e-07	8.66e-06	6.26503
BC038630	-1.1138	7.70342	-6.23059	4.31e-07	8.67e-06	6.26237
EFNB2	-1.05696	5.64609	-6.22748	4.35e-07	8.74e-06	6.25326
BE552419	1.15618	8.16458	6.22305	4.41e-07	8.82e-06	6.2403
BE551169	1.40832	9.58104	6.22277	4.41e-07	8.82e-06	6.2395
AA890362	1.2632	7.87305	6.22217	4.42e-07	8.83e-06	6.23772
CD48	-1.28011	6.53085	-6.21881	4.47e-07	8.91e-06	6.2279
CGB7	-1.59502	7.21049	-6.20574	4.64e-07	9.22e-06	6.18964
AA846096	1.12944	5.87951	6.19935	4.73e-07	9.36e-06	6.17092
LOC105369748	1.14284	11.615	6.19807	4.75e-07	9.39e-06	6.16716
C6orf52	1.46828	6.79175	6.17185	5.14e-07	9.99e-06	6.0904
BE669486	-1.22166	10.2111	-6.16855	5.19e-07	1.01e-05	6.0807
BPGM	1.08075	7.00526	6.16838	5.19e-07	1.01e-05	6.08022
BAG2	-1.45507	9.85115	-6.1641	5.26e-07	1.01e-05	6.06769
LOC101060405	-1.43072	4.62713	-6.16167	5.29e-07	1.02e-05	6.06055
FPGT-TNNI3K	-1.4337	8.22222	-6.15587	5.39e-07	1.04e-05	6.04358
HNRNPA1P33	1.13123	7.36265	6.14834	5.51e-07	1.05e-05	6.02152
MIR7703	1.16665	9.181	6.14671	5.54e-07	1.05e-05	6.01673
UGT2A2	1.24179	5.13034	6.14634	5.54e-07	1.05e-05	6.01564
N72185	1.23537	6.95126	6.14293	5.6e-07	1.06e-05	6.00566
LGALS9	1.18141	8.55298	6.14274	5.6e-07	1.06e-05	6.0051
GSX2	1.26059	4.31861	6.142	5.61e-07	1.06e-05	6.00292
RPS12	-1.02795	5.43058	-6.13897	5.67e-07	1.07e-05	5.99404
LINC00242	-1.81358	6.4133	-6.13442	5.74e-07	1.08e-05	5.98072
OR7E24	1.07456	7.30607	6.13	5.82e-07	1.1e-05	5.96778
ZNF696	-1.01785	9.15083	-6.12765	5.86e-07	1.1e-05	5.96087
MAGEB18	-1.31656	7.37561	-6.11898	6.01e-07	1.12e-05	5.93546
DEFA4	-1.20491	8.64457	-6.11897	6.01e-07	1.12e-05	5.93543
MTERF3	-1.2769	9.818	-6.10345	6.3e-07	1.16e-05	5.88994
KRBOX1-AS1	-2.03208	7.59673	-6.10213	6.32e-07	1.17e-05	5.88606
ZPBP2	1.4473	8.1335	6.10145	6.34e-07	1.17e-05	5.88407
CDCA8	-1.98033	7.62471	-6.10048	6.36e-07	1.17e-05	5.88122
LINC00173	-1.27251	7.70663	-6.09006	6.56e-07	1.2e-05	5.85068
BG163756	-1.12417	10.2833	-6.08952	6.57e-07	1.2e-05	5.8491
SLC35F1	-1.24569	7.28643	-6.08593	6.64e-07	1.21e-05	5.83858
C11orf72	2.01745	10.7247	6.0827	6.7e-07	1.22e-05	5.8291
P2RX3	-1.15364	8.35058	-6.08138	6.73e-07	1.22e-05	5.82522
CLEC16A	-1.10065	5.41155	-6.07833	6.79e-07	1.23e-05	5.81628
FAM223A	-1.38153	8.45757	-6.07226	6.91e-07	1.25e-05	5.7985
DYDC1	1.74648	6.87887	6.07016	6.96e-07	1.26e-05	5.79233
LOC101929248	1.05631	7.19716	6.06033	7.16e-07	1.29e-05	5.76348
MTUS2-AS1	3.14785	7.5566	6.05908	7.19e-07	1.29e-05	5.75984
LOC728554	1.05197	7.46853	6.05726	7.23e-07	1.3e-05	5.75449
AI341258	1.03937	6.01047	6.05672	7.24e-07	1.3e-05	5.75291
TMEM126A	-1.54606	5.97481	-6.05517	7.28e-07	1.3e-05	5.74836
CCDC142	1.24582	4.81778	6.04606	7.48e-07	1.33e-05	5.72164
LYSMD1	-1.66947	9.97958	-6.04123	7.59e-07	1.34e-05	5.70746
CARD8-AS1	-2.13046	8.92548	-6.03493	7.73e-07	1.37e-05	5.68898
LOC728730	1.30925	8.64524	6.03466	7.74e-07	1.37e-05	5.68821
LINC01523	1.2752	4.1383	6.02487	7.96e-07	1.4e-05	5.65947
AI868267	-1.08298	4.29121	-6.02238	8.02e-07	1.41e-05	5.65216
MYH7	1.2678	8.04292	6.01487	8.21e-07	1.44e-05	5.63013
LOC100506235	-1.25935	6.08438	-6.00277	8.51e-07	1.48e-05	5.59463
CEACAM4	1.06826	7.43184	5.99767	8.64e-07	1.5e-05	5.57966
BM354219	1.34672	8.09914	5.97703	9.19e-07	1.57e-05	5.51909
LPAR6	-1.16204	6.754	-5.97162	9.34e-07	1.59e-05	5.50322
CCL19	1.05134	6.11519	5.96981	9.39e-07	1.6e-05	5.49789
CD7	1.23353	5.01506	5.95749	9.74e-07	1.65e-05	5.46171
LOC101927967	-1.91169	7.55009	-5.95299	9.87e-07	1.66e-05	5.44851
OR5I1	1.07401	4.77721	5.94928	9.98e-07	1.68e-05	5.43762
GLP2R	-1.12498	6.0841	-5.94912	9.99e-07	1.68e-05	5.43716
BTNL2	1.36438	9.62955	5.94592	1.01e-06	1.69e-05	5.42777
PRM1	1.31176	6.27516	5.93924	1.03e-06	1.71e-05	5.40815
BE041583	1.02543	5.84853	5.93272	1.05e-06	1.74e-05	5.38901
FAM179A	1.07353	11.2064	5.92862	1.06e-06	1.76e-05	5.37698
NUP62CL	-1.06812	7.03297	-5.92469	1.07e-06	1.78e-05	5.36542
LOC101930279	1.17978	7.40104	5.92079	1.09e-06	1.79e-05	5.35398
CA306222	-1.10561	8.19735	-5.92064	1.09e-06	1.79e-05	5.35353
C9orf163	1.24331	8.07884	5.91342	1.11e-06	1.82e-05	5.33235
BE644953	-1.08638	9.78847	-5.91264	1.11e-06	1.82e-05	5.33003
LAX1	-1.16712	11.023	-5.90981	1.12e-06	1.83e-05	5.32175
LINGO1-AS2	-1.07269	9.72036	-5.90969	1.12e-06	1.83e-05	5.32139
MIR8071-2	-1.07774	7.28076	-5.90844	1.13e-06	1.84e-05	5.3177
MAP3K6	1.06121	6.45513	5.89632	1.17e-06	1.9e-05	5.28212
KRT20	1.10206	7.12723	5.89598	1.17e-06	1.9e-05	5.28112
BC018651	-1.67556	11.755	-5.89526	1.17e-06	1.9e-05	5.27902
MNDA	1.13517	4.67459	5.89132	1.19e-06	1.92e-05	5.26742
BE502725	-1.07051	9.2206	-5.89087	1.19e-06	1.92e-05	5.26612
LCN15	1.01978	8.79154	5.89037	1.19e-06	1.92e-05	5.26464
PYURF	-1.126	6.30769	-5.88669	1.2e-06	1.94e-05	5.25382
MIR4784	-1.05054	11.788	-5.88532	1.21e-06	1.95e-05	5.24982
BF110113	1.70745	7.83991	5.86446	1.29e-06	2.05e-05	5.18854
CASQ2	-1.59378	7.15261	-5.85933	1.31e-06	2.08e-05	5.17349
BF594828	1.03987	8.18725	5.8586	1.31e-06	2.08e-05	5.17134
NAPRT1	-1.83023	10.1604	-5.85736	1.31e-06	2.09e-05	5.1677
FLJ21369	1.23822	6.9547	5.84841	1.35e-06	2.14e-05	5.14141
CASC23	2.21898	6.47593	5.84306	1.37e-06	2.17e-05	5.12567
H97875	-1.48843	4.91409	-5.84141	1.38e-06	2.18e-05	5.12083
DEFB132	1.52442	9.43534	5.83831	1.39e-06	2.19e-05	5.11174
GCM2	1.32963	7.85904	5.83602	1.4e-06	2.2e-05	5.105
ENO3	-1.2024	6.29197	-5.81456	1.49e-06	2.33e-05	5.04195
LOC100379224	-1.28654	7.92267	-5.80616	1.53e-06	2.38e-05	5.01729
GUSB	-1.04783	10.5004	-5.80289	1.55e-06	2.4e-05	5.00768
BC020904	1.1863	7.44067	5.80124	1.56e-06	2.41e-05	5.00283
C8G	1.79224	10.8929	5.80108	1.56e-06	2.41e-05	5.00236
PLEKHO1	-1.14828	6.98392	-5.79787	1.57e-06	2.42e-05	4.99293
ADRA1B	1.08132	5.92629	5.79361	1.59e-06	2.45e-05	4.9804
NUDT2	-1.91838	7.49538	-5.78675	1.62e-06	2.49e-05	4.96027
AA027105	1.12499	7.80117	5.78448	1.64e-06	2.5e-05	4.9536
CDKL2	-1.30048	8.51138	-5.78353	1.64e-06	2.5e-05	4.95078
LINC01159	1.91687	8.07759	5.78226	1.65e-06	2.51e-05	4.94706
GJA8	-1.91044	6.62898	-5.7797	1.66e-06	2.53e-05	4.93955
LOC100128239	1.10156	7.52796	5.77678	1.67e-06	2.55e-05	4.93095
NATD1	-1.35668	9.23854	-5.77438	1.69e-06	2.56e-05	4.92391
OOSP2	1.63262	6.94486	5.77395	1.69e-06	2.56e-05	4.92265
TTTY13	-1.01427	6.35608	-5.75742	1.77e-06	2.67e-05	4.87407
LOC101927869	-1.50753	6.56526	-5.7553	1.78e-06	2.68e-05	4.86784
MRGPRX1	1.15396	8.21282	5.75175	1.8e-06	2.71e-05	4.85741
AA824321	-1.20036	6.61753	-5.74106	1.86e-06	2.78e-05	4.826
DDC	-1.25096	9.80835	-5.73825	1.88e-06	2.8e-05	4.81774
M97943	1.48753	7.30607	5.73823	1.88e-06	2.8e-05	4.8177
U00791	-1.08416	7.4047	-5.7342	1.9e-06	2.82e-05	4.80585
MIR4290HG	1.25026	10.2419	5.73413	1.9e-06	2.82e-05	4.80564
BTF3P11	-1.13255	8.15054	-5.73207	1.91e-06	2.83e-05	4.79961
BE222843	1.0535	7.96444	5.73024	1.92e-06	2.85e-05	4.79421
PP2D1	-1.02912	5.3596	-5.72703	1.94e-06	2.87e-05	4.78478
LINC00849	1.29361	5.57198	5.72471	1.96e-06	2.88e-05	4.77797
LCAL1	-1.53878	8.69366	-5.72457	1.96e-06	2.88e-05	4.77756
AU144916	2.05994	5.72936	5.72331	1.96e-06	2.89e-05	4.77385
OR1G1	1.29202	7.83966	5.72014	1.98e-06	2.9e-05	4.76454
CASQ1	-1.50252	8.36559	-5.71926	1.99e-06	2.91e-05	4.76197
AA526387	-1.05504	5.76031	-5.70729	2.06e-06	2.99e-05	4.72678
SLC7A3	1.12649	7.24997	5.70053	2.1e-06	3.05e-05	4.70693
PIGZ	2.68057	5.61433	5.69982	2.11e-06	3.05e-05	4.70483
CTHRC1	1.12295	5.76736	5.69745	2.12e-06	3.06e-05	4.69788
KLLN	1.22323	7.41829	5.69117	2.16e-06	3.11e-05	4.67942
BC034639	-2.06825	10.3735	-5.68752	2.19e-06	3.14e-05	4.66869
PRR15L	-1.45195	7.29046	-5.68098	2.23e-06	3.19e-05	4.64948
ANKRD44-IT1	-2.1379	7.41617	-5.67917	2.24e-06	3.2e-05	4.64416
FAM149A	-1.3714	6.62439	-5.6778	2.25e-06	3.21e-05	4.64012
LOC100132735	1.10246	6.85388	5.67177	2.29e-06	3.26e-05	4.62241
BF514808	-1.86919	9.72888	-5.65356	2.42e-06	3.41e-05	4.5689
ST7-OT4	1.07388	4.34034	5.65129	2.44e-06	3.42e-05	4.56226
RRM2B	-1.25439	7.33868	-5.64609	2.48e-06	3.47e-05	4.54695
DYDC2	1.69427	5.98749	5.64465	2.49e-06	3.48e-05	4.54275
CEBPB	1.13468	5.69098	5.64374	2.49e-06	3.48e-05	4.54006
ACSS1	-1.326	8.23471	-5.63627	2.55e-06	3.55e-05	4.51812
L2HGDH	1.08487	7.2393	5.63324	2.57e-06	3.58e-05	4.5092
CT55	1.52738	8.26996	5.63313	2.57e-06	3.58e-05	4.50888
BI596445	-1.99161	4.90425	-5.6245	2.64e-06	3.66e-05	4.48354
BC006530	1.02032	8.726	5.62322	2.65e-06	3.67e-05	4.47978
LINC01126	-1.48227	6.18172	-5.61739	2.7e-06	3.72e-05	4.46264
H86858	-1.1422	9.90532	-5.61177	2.74e-06	3.76e-05	4.44615
BE670974	-1.31762	9.56936	-5.61087	2.75e-06	3.77e-05	4.44349
IGKV1OR2-108	1.59646	7.08026	5.60977	2.76e-06	3.78e-05	4.44026
C1QTNF1	1.00372	6.84611	5.60543	2.8e-06	3.82e-05	4.42752
KBTBD8	1.01446	4.61947	5.60292	2.82e-06	3.85e-05	4.42014
PRRX2	3.24414	5.93537	5.60291	2.82e-06	3.85e-05	4.42012
RMI2	-1.54003	6.98004	-5.60188	2.83e-06	3.85e-05	4.41709
ZMYND15	-1.33282	5.60116	-5.60002	2.84e-06	3.87e-05	4.41162
BE669479	-1.65186	7.13718	-5.59859	2.85e-06	3.88e-05	4.40742
BC033764	2.04139	9.09239	5.59817	2.86e-06	3.88e-05	4.40619
LINC00705	1.18849	5.66438	5.5927	2.91e-06	3.94e-05	4.3901
DNAJC24	1.62019	5.52673	5.58847	2.94e-06	3.98e-05	4.3777
FCGBP	-1.10296	9.98484	-5.57312	3.08e-06	4.13e-05	4.3326
NXF5	1.48158	7.1114	5.57155	3.1e-06	4.14e-05	4.328
BU687162	1.20754	6.45997	5.56987	3.11e-06	4.16e-05	4.32305
CENPF	-1.36511	6.51987	-5.56799	3.13e-06	4.18e-05	4.31753
LINC00052	-1.14373	7.8131	-5.56632	3.14e-06	4.19e-05	4.31264
C16orf91	-1.78465	6.29794	-5.55592	3.24e-06	4.3e-05	4.28208
BC017994	1.07407	12.2719	5.55386	3.26e-06	4.32e-05	4.27602
HEY2	-1.11163	6.93981	-5.54761	3.33e-06	4.39e-05	4.25767
LINC01057	1.03091	5.85124	5.54334	3.37e-06	4.43e-05	4.24513
C6orf58	-1.15433	8.78169	-5.53469	3.46e-06	4.54e-05	4.21972
SLC45A1	-1.45565	8.44344	-5.5313	3.49e-06	4.57e-05	4.20979
MYH15	1.19255	10.4457	5.53082	3.5e-06	4.58e-05	4.20838
NLRP13	-2.01291	5.47081	-5.5288	3.52e-06	4.6e-05	4.20243
BG236273	-1.42658	10.9146	-5.52708	3.54e-06	4.61e-05	4.19738
DSN1	1.17988	6.87719	5.52438	3.57e-06	4.65e-05	4.18946
DRD4	-1.19742	8.5138	-5.521	3.6e-06	4.68e-05	4.17953
MXRA5	-1.37605	6.04831	-5.5175	3.64e-06	4.72e-05	4.16926
FAM221B	-1.41717	7.11335	-5.51513	3.67e-06	4.75e-05	4.16229
CCDC172	-1.18142	9.08224	-5.50993	3.72e-06	4.81e-05	4.14703
BC038193	-2.919	9.17487	-5.50707	3.76e-06	4.85e-05	4.13862
AI128388	-1.36268	5.99536	-5.50454	3.78e-06	4.88e-05	4.1312
LINC00951	1.2723	6.62501	5.50446	3.78e-06	4.88e-05	4.13095
LINC01346	-2.28072	8.51771	-5.50274	3.8e-06	4.9e-05	4.12589
AI732133	-1.30105	4.83718	-5.50078	3.83e-06	4.92e-05	4.12016
BC043418	1.16733	8.01732	5.49949	3.84e-06	4.93e-05	4.11638
EME1	-1.69983	4.73811	-5.49162	3.93e-06	5.03e-05	4.09325
C20orf27	-2.61123	8.91323	-5.48259	4.04e-06	5.14e-05	4.06676
PCNX3	-1.77768	10.0593	-5.48154	4.05e-06	5.15e-05	4.06366
EFNA2	1.60261	5.30398	5.47672	4.11e-06	5.22e-05	4.04951
LOC283387	-2.25698	7.47524	-5.47644	4.12e-06	5.22e-05	4.0487
R49645	-1.5959	4.25045	-5.47509	4.13e-06	5.23e-05	4.04472
BF507518	1.21344	7.1063	5.47416	4.14e-06	5.25e-05	4.04202
R88990	-1.20011	8.46134	-5.47321	4.16e-06	5.26e-05	4.0392
AA004803	-1.38203	6.57246	-5.47108	4.18e-06	5.28e-05	4.03295
C16orf86	1.02611	9.03803	5.46835	4.22e-06	5.31e-05	4.02495
R62588	-2.22012	8.90791	-5.46581	4.25e-06	5.34e-05	4.01748
CD69	2.17816	5.63185	5.46446	4.27e-06	5.36e-05	4.01352
GNL2	1.15682	7.52866	5.46347	4.28e-06	5.38e-05	4.01062
BG005406	-1.12175	7.88179	-5.46272	4.29e-06	5.39e-05	4.00842
BC034636	-1.65996	11.287	-5.45921	4.33e-06	5.43e-05	3.99813
ZNF223	1.66404	5.51606	5.45854	4.34e-06	5.44e-05	3.99614
BE219036	-1.16943	10.7219	-5.44601	4.51e-06	5.62e-05	3.95937
AA223204	1.00831	6.77076	5.44532	4.52e-06	5.62e-05	3.95735
GRM1	-1.2024	6.42762	-5.44119	4.58e-06	5.69e-05	3.94522
KIR2DL2	1.45907	8.09261	5.43936	4.6e-06	5.71e-05	3.93987
LOC105375273	1.14033	7.15797	5.42873	4.75e-06	5.87e-05	3.90868
UFC1	1.44189	6.53007	5.40896	5.04e-06	6.16e-05	3.85066
CLC	1.21321	7.51915	5.39572	5.24e-06	6.35e-05	3.81181
FRY-AS1	1.42563	7.62952	5.39553	5.25e-06	6.35e-05	3.81128
W73921	1.48515	4.70003	5.39441	5.26e-06	6.37e-05	3.80799
MKS1	1.01363	9.09409	5.3934	5.28e-06	6.38e-05	3.80501
R07848	-1.88928	7.9664	-5.38945	5.34e-06	6.44e-05	3.79344
LOC101060712	-1.70714	6.75468	-5.38737	5.38e-06	6.47e-05	3.78734
ANXA2R	1.07932	7.57657	5.38099	5.48e-06	6.58e-05	3.76862
LOC100506282	-1.35502	5.39273	-5.36983	5.67e-06	6.75e-05	3.7359
BE043033	1.03432	10.1244	5.36649	5.72e-06	6.8e-05	3.7261
MGC70870	-2.99818	7.43601	-5.36516	5.75e-06	6.82e-05	3.72219
LINC00619	-1.97062	7.61785	-5.36434	5.76e-06	6.83e-05	3.71981
BC033702	2.191	8.91257	5.35673	5.89e-06	6.98e-05	3.6975
C6orf203	1.01464	9.16632	5.35323	5.96e-06	7.04e-05	3.68723
AW086256	-1.44773	5.89121	-5.34409	6.12e-06	7.22e-05	3.66042
CD99	1.15411	7.57243	5.34335	6.13e-06	7.23e-05	3.65826
BI599467	1.071	7.35011	5.34043	6.19e-06	7.28e-05	3.64968
LOC105378749	1.17145	8.51764	5.33696	6.25e-06	7.34e-05	3.63952
CAND2	1.32203	8.45989	5.32991	6.39e-06	7.48e-05	3.61885
RAB9BP1	1.09582	5.59755	5.32722	6.44e-06	7.52e-05	3.61097
SPRN	-1.33957	7.15778	-5.32337	6.51e-06	7.59e-05	3.5997
C6orf201	-1.38913	7.33589	-5.31928	6.59e-06	7.67e-05	3.58771
SERPINB2	1.20017	5.87465	5.31606	6.66e-06	7.72e-05	3.57827
KRTAP3-1	1.21643	7.89692	5.31519	6.67e-06	7.74e-05	3.57573
CA14	-1.35319	5.80221	-5.31238	6.73e-06	7.79e-05	3.5675
BC008387	-1.63375	10.89	-5.30999	6.78e-06	7.84e-05	3.56049
SIL1	1.0319	8.07638	5.30832	6.81e-06	7.87e-05	3.5556
GUCA2A	1.28682	6.50244	5.30666	6.85e-06	7.91e-05	3.55073
LINC00868	1.0909	7.29456	5.29681	7.05e-06	8.08e-05	3.52187
IFI30	-1.11567	9.16336	-5.29433	7.11e-06	8.13e-05	3.51459
PDYN	1.03398	7.54131	5.2937	7.12e-06	8.14e-05	3.51276
BG436225	3.069	9.22495	5.28338	7.34e-06	8.35e-05	3.48254
MECP2	-1.25868	7.15811	-5.26326	7.8e-06	8.76e-05	3.42362
CDKN2B-AS1	-1.05761	5.45787	-5.25859	7.91e-06	8.85e-05	3.40993
BICDL1	-1.05405	9.32054	-5.25192	8.07e-06	9e-05	3.39041
UROC1	-1.04712	6.23834	-5.25175	8.07e-06	9e-05	3.3899
OR10J1	-1.39359	5.97237	-5.24648	8.2e-06	9.13e-05	3.37448
KRTAP5-8	1.22818	8.86834	5.2402	8.36e-06	9.24e-05	3.3561
LOC100505824	-1.43759	9.5251	-5.23199	8.56e-06	9.44e-05	3.33208
KRTAP11-1	1.63507	7.83952	5.22579	8.72e-06	9.58e-05	3.31393
CA313430	1.42785	6.45158	5.21768	8.94e-06	9.76e-05	3.29021
MYNN	-1.00961	7.80284	-5.21681	8.96e-06	9.78e-05	3.28764
ZW10	1.64649	6.49644	5.2048	9.29e-06	0.000100723	3.25253
BQ183189	1.47113	7.39862	5.19561	9.55e-06	0.000103232	3.22564
AA007423	-1.02491	6.52927	-5.18769	9.78e-06	0.000105203	3.20247
BC015870	-1.03211	10.3332	-5.1874	9.79e-06	0.000105238	3.20164
BC039543	1.10526	8.05682	5.18647	9.81e-06	0.000105431	3.19892
BE670987	-1.18973	7.60835	-5.18228	9.94e-06	0.000106566	3.18666
BE503077	1.82358	7.52999	5.18163	9.96e-06	0.000106693	3.18477
BF526558	-1.10315	8.52163	-5.17689	1.01e-05	0.000107942	3.1709
CCR5	-1.03163	4.78517	-5.17321	1.02e-05	0.000109099	3.16013
R95743	-1.2219	6.11141	-5.16597	1.04e-05	0.000110918	3.13898
LOC285766	1.04666	9.35141	5.16178	1.06e-05	0.00011199	3.12674
LINC01119	1.43269	6.71587	5.15684	1.07e-05	0.000113577	3.11229
GAS1RR	1.19863	5.38816	5.14949	1.1e-05	0.000115647	3.09083
GOLT1B	-1.02759	7.42711	-5.14886	1.1e-05	0.00011569	3.08899
LAMA5-AS1	1.23545	5.90184	5.14698	1.1e-05	0.000116091	3.08349
LOC648761	1.20189	6.20591	5.14163	1.12e-05	0.000117795	3.06785
BQ028191	1.99372	9.40059	5.14115	1.12e-05	0.00011788	3.06645
CMTR1	1.00445	6.0007	5.13488	1.15e-05	0.000119809	3.04814
CXCL16	-1.06943	5.86793	-5.12703	1.17e-05	0.000122217	3.02522
ADCY8	1.01067	5.56708	5.12616	1.18e-05	0.000122491	3.02268
VIP	1.04449	5.20372	5.11895	1.2e-05	0.000124718	3.00161
MOB3C	1.15066	6.90526	5.11718	1.21e-05	0.00012529	2.99645
BC030098	1.11464	10.7447	5.11559	1.21e-05	0.000125695	2.99181
AF129928	1.10566	5.50872	5.11222	1.23e-05	0.000126667	2.98196
MDFI	-3.49078	9.48188	-5.1112	1.23e-05	0.000126963	2.97899
R80390	-1.58808	7.36607	-5.11041	1.23e-05	0.000127217	2.97669
CLIP1-AS1	1.66514	5.63189	5.10854	1.24e-05	0.000127842	2.97122
LOC100507634	-1.21083	6.68752	-5.10337	1.26e-05	0.000129461	2.95613
FUT2	-1.02036	7.7838	-5.10079	1.27e-05	0.000130149	2.94859
PIP5K1C	-1.54858	5.48096	-5.0992	1.27e-05	0.000130677	2.94395
NPBWR2	-1.1098	5.82176	-5.09394	1.29e-05	0.000132378	2.9286
CECR7	-1.34969	5.30498	-5.08943	1.31e-05	0.00013408	2.91543
NBPF10	1.03567	7.62078	5.08843	1.32e-05	0.000134292	2.91254
CDH3	-1.48305	7.10165	-5.088	1.32e-05	0.000134369	2.91128
ADGRG4	-1.2144	4.11299	-5.07962	1.35e-05	0.000137014	2.88681
LRP1B	1.36752	6.51975	5.06552	1.41e-05	0.000142027	2.84569
BC014497	1.032	4.96184	5.05483	1.45e-05	0.000145824	2.81453
LOC100288637	-1.40863	4.76408	-5.05393	1.46e-05	0.000146126	2.81189
LINC01351	-3.15215	11.4817	-5.04947	1.48e-05	0.000147621	2.7989
BE856688	-1.32635	9.65269	-5.03998	1.52e-05	0.000151142	2.77124
AA758116	-1.13426	6.54852	-5.03237	1.56e-05	0.000154038	2.74907
CLCF1	-2.94121	10.489	-5.02584	1.59e-05	0.000156333	2.73002
GSTO1	-1.01769	8.84534	-5.01805	1.62e-05	0.000159309	2.70735
AU144825	1.08804	6.86937	5.00896	1.67e-05	0.000162982	2.68086
MUC19	1.44966	9.50814	5.0075	1.68e-05	0.000163472	2.67663
DAPK3	-2.03284	7.6591	-5.00232	1.7e-05	0.000165581	2.66152
POP5	-1.05441	7.01265	-4.9922	1.75e-05	0.000169752	2.63207
LONRF3	-1.14404	8.00591	-4.99068	1.76e-05	0.000170412	2.62763
DPYSL5	-1.81154	10.8896	-4.97944	1.82e-05	0.000175176	2.59495
LOC100505938	-2.38929	8.72161	-4.97895	1.82e-05	0.000175375	2.59352
LOC105373942	-1.50946	5.59335	-4.97725	1.83e-05	0.000176155	2.58855
CELF2-AS1	1.19403	7.5905	4.97062	1.87e-05	0.000179257	2.56929
LOC93463	1.22818	6.81368	4.95662	1.95e-05	0.000185746	2.52855
SPRY3	-2.60253	5.21324	-4.95063	1.99e-05	0.000188541	2.51113
BDKRB2	-1.36472	9.81223	-4.94861	2e-05	0.000189616	2.50527
TUBB4A	1.17931	4.83615	4.93303	2.09e-05	0.000197034	2.45997
GPR137B	-1.32103	6.40561	-4.9198	2.18e-05	0.000203548	2.42154
LINC00028	-1.57489	8.66484	-4.9165	2.2e-05	0.000205098	2.41195
NUDCD1	-1.50019	6.37396	-4.91626	2.2e-05	0.000205145	2.41127
C19orf45	1.06513	7.53222	4.91599	2.2e-05	0.000205242	2.4105
MRPL49	-1.10886	8.16987	-4.91136	2.23e-05	0.000207895	2.39705
CACNB4	-1.42936	8.44708	-4.90734	2.26e-05	0.000209934	2.38536
LOC648987	1.13624	7.95037	4.90547	2.27e-05	0.00021077	2.37994
C1GALT1C1L	-1.34656	5.85466	-4.89226	2.36e-05	0.000217462	2.3416
N39230	-1.2135	10.1298	-4.89189	2.37e-05	0.000217534	2.34053
NUBPL	-1.52384	6.05619	-4.8809	2.44e-05	0.00022316	2.30862
C16orf71	-1.36879	6.92697	-4.86478	2.56e-05	0.000232095	2.26188
ESX1	1.11746	5.42787	4.86131	2.59e-05	0.000233998	2.25182
MRVI1-AS1	1.44871	7.77553	4.85825	2.61e-05	0.000235921	2.24294
LOC105378052	-1.09877	7.93752	-4.85352	2.65e-05	0.000238597	2.22925
BC015455	-1.10947	10.3122	-4.84556	2.72e-05	0.000243571	2.20616
BF223010	1.39159	5.85076	4.84138	2.75e-05	0.000246312	2.19407
BQ025203	1.03109	7.98376	4.83892	2.77e-05	0.000247897	2.18693
OR5K1	1.14505	6.85412	4.83342	2.82e-05	0.000251365	2.17101
C1orf127	1.5319	6.29362	4.83122	2.83e-05	0.000252783	2.16464
LOC101929511	1.81594	6.52447	4.83002	2.84e-05	0.000253447	2.16117
DNAAF5	-1.0109	7.73814	-4.82662	2.87e-05	0.000255488	2.15131
SPRR2C	-1.77293	8.70294	-4.82623	2.88e-05	0.000255704	2.15019
PCDHB18P	-1.19598	6.50717	-4.81935	2.94e-05	0.000260357	2.13026
FAM229B	1.20549	10.4316	4.81764	2.95e-05	0.000261363	2.12533
BF508288	-2.232	9.45387	-4.81505	2.97e-05	0.000262826	2.11783
AA833813	-1.0824	5.47775	-4.81398	2.98e-05	0.000263509	2.11471
CDT1	1.27973	5.90521	4.79724	3.13e-05	0.000274951	2.06629
CASP5	1.08577	7.36471	4.78206	3.28e-05	0.000286006	2.02239
CD2BP2	-1.40608	8.3311	-4.76721	3.43e-05	0.000295652	1.97947
NPAS4	1.01303	8.5182	4.76523	3.45e-05	0.000297024	1.97376
ZNF766	-1.35391	8.07475	-4.76481	3.45e-05	0.000297311	1.97254
C1orf64	1.00073	6.7134	4.76437	3.46e-05	0.000297613	1.97126
LINC01206	-1.42914	7.45676	-4.76097	3.49e-05	0.000300518	1.96146
SMC5-AS1	-1.02414	5.84031	-4.75862	3.52e-05	0.000302286	1.95467
AL157466	-1.19608	6.31063	-4.75531	3.55e-05	0.000304282	1.94509
AI871508	-1.08366	6.60237	-4.74658	3.64e-05	0.000310632	1.9199
CD19	1.30041	8.2275	4.74034	3.71e-05	0.000315514	1.9019
C20orf144	1.6539	9.00014	4.72777	3.85e-05	0.000326081	1.86562
N64035	-1.01437	6.50581	-4.72693	3.86e-05	0.00032671	1.86318
BCL2	-1.20327	8.23944	-4.72422	3.89e-05	0.000328675	1.85538
OSR1	1.51265	9.2422	4.72396	3.9e-05	0.000328738	1.85463
T91029	-1.18121	5.35119	-4.71985	3.94e-05	0.000331808	1.84279
KRT2	1.16605	8.09255	4.71654	3.98e-05	0.000334316	1.83323
GABPA	1.10817	7.82253	4.70596	4.11e-05	0.000342887	1.80273
BAX	-1.14083	6.92117	-4.70587	4.11e-05	0.000342887	1.80248
TRAK2	-1.25804	6.13336	-4.70483	4.12e-05	0.00034375	1.79948
AA999783	1.30223	5.20187	4.69556	4.24e-05	0.00035162	1.77277
KRTAP4-11	-1.25936	8.87925	-4.6885	4.33e-05	0.000357631	1.75243
GKN1	-1.38704	8.88399	-4.68825	4.33e-05	0.000357796	1.75171
ARHGAP17	-1.13288	5.42337	-4.67879	4.46e-05	0.000365727	1.72447
AK056249	-1.75614	8.83646	-4.67864	4.46e-05	0.000365746	1.72405
BG772703	1.02973	10.1491	4.67405	4.52e-05	0.000369816	1.71084
HAX1	-1.03943	7.28332	-4.67062	4.56e-05	0.000372774	1.70095
DRC7	-1.00732	8.74758	-4.66553	4.63e-05	0.000377253	1.68632
PRPF8	1.13337	7.17666	4.65984	4.71e-05	0.000382281	1.66994
NLRC5	1.50666	6.35191	4.65766	4.74e-05	0.00038411	1.66368
CELA2B	-1.71312	8.38279	-4.65405	4.79e-05	0.000388128	1.6533
CAPNS1	-1.85996	8.71227	-4.64958	4.86e-05	0.000392326	1.64043
HOXC9	-1.39353	8.49866	-4.64639	4.9e-05	0.000395607	1.63126
GDF10	1.03847	8.12429	4.64486	4.93e-05	0.000397124	1.62688
LOC101929609	-2.02433	8.24368	-4.63721	5.04e-05	0.000405151	1.60489
CDRT15	2.50448	5.72249	4.63631	5.05e-05	0.000405782	1.60231
DUX1	1.40501	6.20859	4.63474	5.08e-05	0.000407453	1.59778
BC038189	-2.96965	6.77895	-4.62714	5.19e-05	0.000415675	1.57597
ADAM6	1.08763	4.91395	4.6244	5.23e-05	0.000418722	1.56808
OR1E1	1.47208	7.29201	4.61335	5.41e-05	0.000430376	1.53638
BC033941	-1.11982	7.29151	-4.60731	5.5e-05	0.000437539	1.51903
OR1A1	-1.40367	7.1842	-4.60466	5.55e-05	0.000440435	1.51143
KIT	-1.37811	7.85642	-4.60225	5.59e-05	0.0004428	1.50451
LOC105370475	-1.10759	7.78294	-4.59557	5.7e-05	0.000450773	1.48535
MNX1	1.03512	6.83788	4.59149	5.77e-05	0.000455364	1.47367
EIF2AK4	-1.10478	5.95962	-4.58757	5.83e-05	0.000459922	1.46243
BPHL	1.20233	8.63612	4.58355	5.9e-05	0.000463905	1.45091
LOC100996920	1.1448	4.70664	4.57775	6.01e-05	0.000470662	1.43427
MUC5B	-2.61783	7.65807	-4.57372	6.08e-05	0.000475521	1.42274
LMOD2	-2.00229	8.22912	-4.57333	6.09e-05	0.000475823	1.4216
BC023540	-1.31655	8.55201	-4.57163	6.12e-05	0.000477691	1.41676
TMPRSS4	-1.02576	6.70623	-4.56639	6.21e-05	0.000483453	1.40175
BF433975	-1.25159	10.8233	-4.56608	6.22e-05	0.00048378	1.40084
URB1-AS1	-1.43898	7.70207	-4.56591	6.22e-05	0.000483882	1.40038
LOC102724851	-1.05437	6.89206	-4.56494	6.24e-05	0.000485012	1.39759
SCOC	-1.12229	5.83659	-4.55864	6.36e-05	0.000492538	1.37955
GRAMD1B	-1.02407	6.50353	-4.55627	6.4e-05	0.000495079	1.37276
NKAP	-1.05697	7.86781	-4.55225	6.48e-05	0.000499922	1.36126
AU145365	-1.74642	7.43359	-4.55179	6.48e-05	0.000500343	1.35995
SAA3P	-1.04808	8.074	-4.54624	6.59e-05	0.000507384	1.34407
MRPL37	1.42879	6.19969	4.54569	6.6e-05	0.000508069	1.3425
C2CD4C	1.28656	5.67777	4.54293	6.66e-05	0.000511011	1.33458
BM980936	-1.80065	11.5845	-4.52895	6.94e-05	0.000528611	1.29463
PCDHGC3	-1.17758	4.99479	-4.52542	7.01e-05	0.000533161	1.28455
LINC01101	-2.38323	7.90044	-4.52128	7.09e-05	0.000538615	1.27271
LOC101929757	-1.02495	6.54466	-4.51514	7.22e-05	0.000546708	1.25517
T92908	1.00484	7.09168	4.50925	7.35e-05	0.00055395	1.23835
BF724733	-1.43751	8.17786	-4.50918	7.35e-05	0.00055395	1.23815
BC015135	1.17208	7.75788	4.50803	7.38e-05	0.000555254	1.23487
BF516341	-1.26145	9.25604	-4.5068	7.4e-05	0.000556964	1.23135
BF038869	1.04427	9.54693	4.49722	7.62e-05	0.000570563	1.20401
TAF1A	-1.84802	8.77964	-4.4894	7.79e-05	0.00058097	1.18171
CCDC146	-1.21679	6.38191	-4.48354	7.93e-05	0.000589764	1.16498
MIR4307HG	-1.02772	10.365	-4.48318	7.94e-05	0.000590142	1.16396
LOC101926907	-3.53738	10.3586	-4.47804	8.06e-05	0.000597396	1.14931
NEDD4	-1.40466	5.91484	-4.47636	8.1e-05	0.000599809	1.14451
AU144887	-1.04553	7.33373	-4.47506	8.13e-05	0.000601741	1.14081
CEND1	1.01249	6.40163	4.47465	8.14e-05	0.000602309	1.13965
LINC00648	-1.29099	8.74173	-4.4693	8.27e-05	0.000610004	1.1244
C14orf28	-1.17875	6.05957	-4.46714	8.32e-05	0.000613306	1.11826
RIT2	-1.10505	6.31203	-4.4671	8.32e-05	0.000613306	1.11813
LOC100507630	1.00984	7.19565	4.46224	8.44e-05	0.000621537	1.10429
R48991	-1.81257	6.735	-4.444	8.91e-05	0.000648232	1.05237
ZNF630	-1.00432	8.78312	-4.44267	8.94e-05	0.000650435	1.0486
BF056923	1.17113	5.43258	4.4288	9.31e-05	0.000673618	1.00913
CCNB3	-1.44976	7.55731	-4.42427	9.44e-05	0.000681112	0.996263
AU144915	1.00554	3.6907	4.42251	9.49e-05	0.000684458	0.991277
AI457588	1.01144	5.37024	4.41327	9.75e-05	0.000700851	0.965011
NSA2	1.4395	8.50054	4.4108	9.82e-05	0.00070473	0.957999
R61388	1.1018	6.43795	4.41012	9.84e-05	0.000705794	0.956061
BF109370	-1.72	8.64039	-4.40078	0.000101097	0.000721646	0.929571
LOC101930053	-1.71432	12.095	-4.39599	0.000102528	0.000730079	0.915959
AA437213	1.32438	5.48221	4.39257	0.000103561	0.000735636	0.90626
DPH7	-1.21549	12.3432	-4.38352	0.000106344	0.000751563	0.880593
BE383308	-1.48632	6.8186	-4.38175	0.000106894	0.000755088	0.875595
TIAF1	-1.32096	7.33852	-4.37848	0.000107923	0.000761804	0.866323
LOC101929454	-1.40401	7.3156	-4.37441	0.000109217	0.000769122	0.854791
DPM2	-1.20811	9.04085	-4.36606	0.00011192	0.000784142	0.831128
CELA2A	1.0088	6.2377	4.35829	0.000114495	0.000801029	0.80912
LINC01296	-1.20299	5.48387	-4.35676	0.000115008	0.000804036	0.804798
RPL3L	1.03043	6.55048	4.35242	0.000116477	0.000812554	0.79252
PCGF6	2.19764	7.62132	4.34955	0.000117459	0.00081862	0.784402
LL22NC03-75H12.2	-1.42211	5.32667	-4.34361	0.000119516	0.000830181	0.767608
LINC00853	-1.10676	7.66252	-4.34336	0.000119605	0.000830602	0.766888
SHKBP1	1.51154	6.86736	4.33597	0.000122216	0.000844317	0.745998
C11orf65	1.15446	10.4301	4.33586	0.000122256	0.000844395	0.74568
PDCL2	-1.75303	9.53556	-4.31872	0.000128532	0.000881278	0.69727
SLC10A3	-1.44805	6.63689	-4.30913	0.000132181	0.000903681	0.670208
GIMAP7	-2.00759	4.7993	-4.30908	0.000132202	0.000903681	0.670052
MTSS1	1.03032	8.96093	4.30868	0.000132356	0.00090431	0.668927
LINC00326	1.0627	6.79011	4.30531	0.000133664	0.000910844	0.659425
DKFZP761C1711	-1.10642	8.72647	-4.29261	0.000138708	0.000941319	0.623619
BC014494	1.40509	8.03755	4.28996	0.000139785	0.000947302	0.616148
R98978	1.1731	5.0699	4.28466	0.000141961	0.000958921	0.601221
ZSWIM5	1.07594	5.30094	4.27828	0.000144626	0.00097356	0.583243
BOLA1	-1.25381	7.01311	-4.27434	0.000146298	0.000982848	0.572142
BF125564	-1.8252	9.0058	-4.27224	0.000147194	0.000987883	0.566239
FAM189A1	-1.4494	7.13184	-4.26815	0.00014896	0.000997211	0.554721
LOC100131541	1.41155	5.17005	4.26804	0.000149006	0.00099729	0.554423
KIF4A	1.2565	6.95451	4.26749	0.000149245	0.000998434	0.552872
EIF4H	-1.6215	8.3607	-4.26333	0.000151064	0.00100912	0.541172
ACOX2	1.87189	6.04436	4.26192	0.000151687	0.00101292	0.537192
NXPE3	-1.26441	6.14803	-4.26027	0.000152418	0.00101667	0.532549
SH2B2	-1.24164	6.84856	-4.25617	0.000154245	0.00102671	0.52104
DANCR	-2.25405	10.5625	-4.25522	0.000154676	0.00102887	0.518344
MIR6733	-1.33723	8.83225	-4.25288	0.000155734	0.00103543	0.511765
MED9	-1.31405	8.93049	-4.2503	0.000156904	0.0010416	0.504538
PCOLCE	-1.93726	9.78226	-4.24672	0.00015855	0.00105057	0.494459
AI939584	-1.14263	9.02913	-4.23842	0.000162424	0.00107073	0.471148
BU678407	1.59063	5.206	4.23554	0.000163791	0.00107796	0.463054
LIX1	-1.07502	5.73275	-4.23283	0.000165087	0.00108551	0.455445
AU145025	1.68387	5.70327	4.23076	0.00016608	0.00109081	0.449656
BF110750	-1.01074	9.83474	-4.22653	0.000168137	0.00110184	0.437773
BLACAT1	1.05214	7.55175	4.22471	0.000169028	0.00110693	0.432668
GRM3	-1.43755	4.02604	-4.21319	0.00017478	0.00113898	0.400371
H49911	2.75851	6.70854	4.20501	0.000178985	0.00116197	0.377428
BF196944	2.14233	10.3216	4.19968	0.000181771	0.00117718	0.362522
AA255965	1.3163	6.1508	4.19643	0.000183495	0.0011865	0.353417
SLC25A38	1.22785	9.28377	4.18259	0.00019101	0.00122721	0.314695
PCDHB16	-1.00067	4.48203	-4.18133	0.000191714	0.00123119	0.311146
CCDC24	-1.55886	10.7009	-4.17781	0.000193678	0.00124025	0.301315
AI990272	-1.06726	8.66821	-4.17448	0.000195558	0.00125092	0.291997
ZSWIM8-AS1	1.41452	8.36098	4.14172	0.000215017	0.00135666	0.200538
RNF126P1	-1.48362	6.34094	-4.1278	0.000223846	0.00140418	0.161754
AI078248	-1.40462	6.52665	-4.12645	0.00022472	0.00140865	0.158002
ZFYVE27	1.19703	5.04916	4.12373	0.000226494	0.00141773	0.150427
PIP	1.38186	4.48386	4.12319	0.000226849	0.00141965	0.148916
BM977131	-1.66573	10.2247	-4.11697	0.000230962	0.00144138	0.131603
UBALD2	-1.01961	6.69796	-4.10681	0.000237836	0.0014767	0.10335
NDUFAF1	-1.44144	11.8102	-4.1045	0.000239429	0.00148533	0.0969203
DTD2	1.50617	9.50063	4.09952	0.000242897	0.00150215	0.0830713
GOLGA7	1.67869	6.1157	4.09936	0.000243005	0.0015024	0.0826439
T91195	-1.7628	7.34351	-4.08795	0.000251138	0.0015419	0.0509435
ZNF891	1.11769	7.9203	4.08036	0.000256695	0.00157008	0.029871
KRTAP4-7	1.26009	6.31436	4.07042	0.000264153	0.00161029	0.00230241
AI288698	1.09762	7.33412	4.0701	0.000264397	0.00161111	0.00141058
GSS	-1.03527	9.05186	-4.06916	0.000265116	0.00161414	-0.00120087
RP1L1	-1.1835	7.35111	-4.05587	0.000275452	0.00166768	-0.0380097
LOC102723692	-1.04977	4.44732	-4.04438	0.000284708	0.00171306	-0.0698069
LOC643085	-1.42657	9.19242	-4.0439	0.000285107	0.00171476	-0.0711558
AI633559	-1.07098	5.6971	-4.03991	0.000288391	0.00173201	-0.0821719
HYAL4	-1.76765	8.03364	-4.0317	0.00029528	0.00176684	-0.104879
MAGEB6	1.19495	9.00528	4.02919	0.000297417	0.00177744	-0.111816
BE742357	1.17215	5.87769	4.02878	0.000297763	0.00177914	-0.112931
SESN1	2.20597	4.7411	4.02822	0.000298244	0.00178165	-0.114485
DEFB103A	1.0458	8.458	4.02149	0.000304068	0.00181237	-0.133084
AF130091	-1.23806	6.11905	-4.02054	0.000304902	0.00181659	-0.135716
CD3E	-1.40317	5.99674	-4.01964	0.000305685	0.00181977	-0.138182
HEG1	-1.00516	8.21949	-4.01288	0.000311677	0.00184978	-0.156847
LINGO1	1.50428	7.48515	4.00898	0.000315187	0.00186644	-0.167613
BC023650	-1.37998	8.05266	-4.00858	0.000315543	0.00186741	-0.168698
BE670795	1.06115	7.53598	4.00397	0.000319742	0.00188805	-0.181406
C1orf167	-1.08621	6.87378	-3.99787	0.000325384	0.00191547	-0.198218
MARCKSL1	-1.13091	6.41618	-3.99725	0.000325966	0.00191821	-0.199936
ZXDB	1.27489	8.83249	3.99703	0.000326177	0.00191867	-0.200556
CFL2	-1.60899	10.8175	-3.99015	0.000332667	0.00195017	-0.219491
GALNT14	1.06273	7.36852	3.98974	0.00033306	0.00195208	-0.220624
NUP35	1.20529	7.80395	3.9834	0.000339166	0.00197952	-0.238082
KRT12	-1.14889	7.43516	-3.98298	0.000339574	0.00198151	-0.239238
PARK7	1.0772	7.29398	3.97646	0.000345968	0.00201439	-0.257159
RPL6	-1.05174	7.24808	-3.96984	0.000352588	0.00204495	-0.275365
CDHR2	1.3661	5.04962	3.96132	0.00036129	0.00208653	-0.298781
CCDC54	-1.52933	8.80005	-3.95408	0.000368845	0.00212093	-0.318654
BC035189	-2.30075	7.63549	-3.95167	0.000371401	0.00213353	-0.325286
BFAR	-1.40133	10.2359	-3.95153	0.00037154	0.0021339	-0.325644
CCDC154	-1.1932	10.8505	-3.94582	0.000377653	0.00216348	-0.341314
NOMO3	-1.29182	8.81128	-3.94481	0.000378745	0.00216889	-0.344086
C17orf75	-1.19419	7.2287	-3.94299	0.000380718	0.00217851	-0.349072
C22orf34	-1.23771	7.0527	-3.93131	0.000393634	0.0022379	-0.381095
TRAV12-2	1.81564	6.9242	3.91078	0.000417367	0.00235085	-0.437269
KBTBD12	-1.2098	7.08273	-3.90685	0.000422068	0.00237184	-0.448013
TYMSOS	-1.00656	8.63991	-3.89842	0.000432322	0.00242061	-0.471037
LOC101930531	-1.72537	8.13609	-3.89797	0.000432874	0.00242323	-0.472259
DMRTB1	-1.68036	5.59912	-3.87436	0.000462949	0.00256114	-0.536659
C2orf54	-1.47409	5.52539	-3.87208	0.000465962	0.00257354	-0.542876
MMP24	1.2513	6.96255	3.87081	0.000467639	0.00257975	-0.546321
BET1	-2.66486	8.45021	-3.87015	0.000468517	0.00258362	-0.548119
FAS-AS1	1.17399	7.68883	3.86964	0.000469194	0.00258637	-0.549501
CA4	-1.01593	9.34928	-3.85575	0.000488074	0.00267428	-0.587304
BF508721	-1.23277	8.88353	-3.83946	0.000511154	0.00277935	-0.631562
GPR84	-1.49013	11.4574	-3.82987	0.000525237	0.00283955	-0.657589
ZXDA	1.33031	8.02452	3.80031	0.000571047	0.00303989	-0.737628
OR14J1	-1.06905	4.8132	-3.80013	0.000571349	0.00304057	-0.738133
RAB24	-1.00327	8.21981	-3.77487	0.000613578	0.00322281	-0.806339
KRTAP4-5	1.14844	7.26846	3.76552	0.000629954	0.00329282	-0.831522
ZWINT	1.01684	4.89218	3.76062	0.000638718	0.00333206	-0.844729
LINC00858	-1.84732	12.0954	-3.75349	0.000651675	0.00339095	-0.863923
ZNF660	1.10666	8.42036	3.75007	0.000657976	0.00341606	-0.873119
GGACT	1.4418	5.85727	3.72493	0.000706159	0.00362743	-0.940632
CDC42EP5	-1.54748	9.85596	-3.72236	0.000711276	0.00364992	-0.947527
BF941414	-1.14353	7.57249	-3.71505	0.000726016	0.00371055	-0.967112
NKIRAS1	1.08231	5.88867	3.70957	0.000737279	0.00376021	-0.981809
BC027461	1.13823	5.56758	3.69968	0.000758004	0.00384776	-1.00827
C16orf92	-1.01863	6.56351	-3.68208	0.000796298	0.00400316	-1.05529
PITPNM1	1.06835	9.32671	3.66765	0.000829097	0.00413882	-1.09379
CHL1-AS2	-1.41904	5.06893	-3.65836	0.000850877	0.0042273	-1.11851
BC042991	-1.08266	7.98579	-3.65344	0.000862651	0.00427693	-1.13161
LOC101929734	1.3714	5.93658	3.64428	0.000884975	0.00437018	-1.15596
N54783	1.00493	8.86291	3.63986	0.000895957	0.00441594	-1.16771
BC020420	-1.23165	9.64176	-3.62964	0.000921823	0.00451294	-1.19483
LINC01007	1.23702	9.06942	3.62821	0.000925511	0.00452796	-1.19863
AI656634	-1.03696	6.09977	-3.62446	0.000935234	0.00457017	-1.20858
UBE2M	-1.46122	7.84914	-3.62318	0.000938554	0.00458332	-1.21196
CCDC71	-1.30123	5.50452	-3.61791	0.000952426	0.00463633	-1.22593
PLAT	-1.09702	7.35768	-3.61283	0.000965994	0.00469142	-1.2394
ZSWIM6	1.15155	8.11625	3.60738	0.00098074	0.00475276	-1.25382
IQCJ-SCHIP1-AS1	-2.49479	9.87209	-3.59244	0.00102229	0.00491461	-1.29331
BG826971	-2.40416	8.94939	-3.59194	0.00102371	0.00491771	-1.29463
BC026287	-1.13495	9.95352	-3.59034	0.00102827	0.00493636	-1.29886
C4orf22	-1.37126	7.59657	-3.58121	0.00105464	0.00503976	-1.32295
NORAD	1.35891	6.84034	3.56789	0.00109428	0.00519769	-1.35804
GLYATL2	-1.59377	12.3678	-3.5602	0.00111782	0.00529095	-1.37827
AA012924	-1.12308	4.69783	-3.54985	0.00115027	0.00542391	-1.40548
C7orf61	1.19876	7.43969	3.5424	0.0011742	0.00551806	-1.42505
FANCG	1.44317	9.82024	3.54123	0.00117801	0.00553327	-1.42812
C19orf24	1.18504	9.09597	3.5263	0.00122756	0.00571271	-1.46726
LOC286058	-1.14435	7.75192	-3.494	0.00134173	0.00615315	-1.55167
BF591259	1.09046	9.27364	3.49243	0.00134755	0.00617385	-1.55578
ZWILCH	1.12648	9.7503	3.48905	0.00136009	0.00621843	-1.56457
CAPN2	-1.35735	10.543	-3.48369	0.00138029	0.00629412	-1.57855
PLEKHO2	1.06058	7.86916	3.47568	0.00141098	0.0064179	-1.5994
LETM2	-1.19642	8.99844	-3.47362	0.00141896	0.00644917	-1.60475
STON1	-1.01812	8.30885	-3.46303	0.00146076	0.00660523	-1.63228
EBF2	-1.26414	7.30947	-3.45163	0.00150709	0.00677589	-1.66186
SPNS2	-1.01337	7.08384	-3.44444	0.00153701	0.00688704	-1.68048
NEUROD4	-1.09476	6.83619	-3.43753	0.00156633	0.00699266	-1.69838
SYT2	-1.00291	7.5719	-3.42996	0.00159908	0.00711166	-1.71798
CELF3	1.10142	5.7815	3.4246	0.00162263	0.00720324	-1.73182
LOC100128843	1.06804	6.81	3.42403	0.00162514	0.00721139	-1.73328
AI565624	1.0468	5.39401	3.42237	0.00163252	0.00724165	-1.73757
DNMBP	-1.03435	8.08488	-3.40921	0.00169216	0.00745406	-1.77152
KIAA0485	-1.66635	6.32607	-3.39035	0.00178129	0.0077671	-1.82008
NME6	-1.19959	8.32651	-3.37696	0.00184731	0.00800109	-1.85448
BC019875	-1.06284	8.77396	-3.3575	0.00194738	0.00837236	-1.90432
CELA3B	1.07571	8.80058	3.35055	0.00198438	0.00850889	-1.9221
ASTE1	-1.3374	6.38852	-3.34969	0.001989	0.00852456	-1.92429
LINC00588	-1.00458	7.34547	-3.34525	0.00201304	0.00860777	-1.93564
BE857611	-1.77658	7.16961	-3.34494	0.00201476	0.00860937	-1.93644
BC032031	1.00218	9.51126	3.3435	0.0020226	0.00863598	-1.94011
OTX1	1.05066	7.60496	3.33454	0.00207218	0.0088039	-1.96297
PPCS	-1.48718	6.88136	-3.32998	0.00209789	0.00889115	-1.97461
UBBP1	-1.13675	7.91188	-3.325	0.00212628	0.00898535	-1.98728
CAPZA3	-1.3385	6.53609	-3.32089	0.00214996	0.00907248	-1.99773
C17orf98	-1.07304	7.1865	-3.31504	0.00218416	0.0091887	-2.01262
BF003148	-1.82612	7.31885	-3.30518	0.00224296	0.00939678	-2.03766
FKTN	-1.28264	7.56814	-3.29327	0.00231603	0.00964205	-2.06788
NECAP1	-1.30569	8.10274	-3.27703	0.00241932	0.0100007	-2.10898
ANKS4B	-1.05952	7.64083	-3.27509	0.0024319	0.0100456	-2.11387
DDX1	-1.06934	9.27025	-3.26389	0.00250606	0.0103061	-2.14215
NPM3	1.27788	9.03567	3.25157	0.00259013	0.0105765	-2.1732
MROH6	-1.54723	6.29998	-3.2423	0.0026551	0.0107844	-2.19651
BC043642	-1.13713	6.74241	-3.23428	0.00271258	0.0109645	-2.21665
LOC101930415	1.42541	8.13506	3.21242	0.00287537	0.0114873	-2.27142
LOC101929586	1.6046	8.78244	3.18448	0.00309709	0.012203	-2.34117
CARTPT	1.21803	7.90065	3.1815	0.00312164	0.0122713	-2.34857
C19orf52	-1.07649	7.3387	-3.18067	0.00312851	0.0122949	-2.35064
CLUL1	-1.08734	8.91836	-3.12888	0.00358745	0.0137729	-2.47893
EIF2B2	-2.02637	5.96049	-3.08738	0.0040007	0.015048	-2.58092
BF194816	-1.03065	8.11055	-3.0717	0.00416823	0.0155658	-2.61925
LINC01297	-1.09653	5.00667	-3.06806	0.00420807	0.0156785	-2.62813
NUP133	-1.57912	11.0748	-3.05409	0.00436433	0.0161511	-2.66217
C1QTNF1-AS1	-1.0217	7.88476	-3.05396	0.00436581	0.0161511	-2.66248
LELP1	-1.11733	7.86546	-3.0418	0.00450634	0.0165928	-2.69204
LOC101928280	-1.11095	5.4351	-3.02482	0.00470967	0.017197	-2.73319
BI868311	-1.2262	10.0951	-3.02409	0.00471861	0.0172159	-2.73496
LHFPL5	-1.05772	6.93292	-3.01018	0.00489202	0.0177146	-2.76858
LECT2	-1.40791	8.72492	-2.95856	0.00558927	0.0197474	-2.89253
BC036688	-1.21588	12.2609	-2.95853	0.00558973	0.0197474	-2.8926
DNM1P35	-1.64209	4.62592	-2.95735	0.00560676	0.019798	-2.89543
FOXI1	-1.06816	4.86986	-2.93216	0.00598108	0.0208598	-2.95543
LOC100507670	1.00653	6.01262	2.91057	0.00632063	0.0218149	-3.00664
MYBPC3	-1.80952	7.23294	-2.9082	0.00635902	0.0219135	-3.01225
PLLP	-1.2783	5.86607	-2.90084	0.00647948	0.0222341	-3.02964
BU565621	1.15745	6.5734	2.88483	0.00674902	0.022977	-3.06738
BG208091	1.10385	12.4857	2.87783	0.00687016	0.0233197	-3.08384
BF592842	-1.115	11.0797	-2.84208	0.00752132	0.0251325	-3.16755
DLG5-AS1	-1.04321	5.4568	-2.81084	0.00813713	0.0268471	-3.24017
KRTAP9-9	-1.08989	10.3455	-2.80753	0.00820511	0.0270397	-3.24784
NWD2	1.27215	4.46906	2.80274	0.00830432	0.027305	-3.25892
BC015609	-1.28947	10.5093	-2.80172	0.00832561	0.0273601	-3.26128
BF056769	1.31673	7.83028	2.79231	0.00852437	0.0278809	-3.28301
TAF1A-AS1	-1.50614	6.2191	-2.78382	0.0087075	0.0283885	-3.30258
NOP2	-1.09649	8.44991	-2.77968	0.00879815	0.028616	-3.31212
ABRACL	-1.05943	8.31096	-2.77802	0.00883472	0.0286998	-3.31594
GNGT1	-1.03116	9.92266	-2.76461	0.00913549	0.0294898	-3.34673
N45140	-1.02638	8.33391	-2.71671	0.0102892	0.0324567	-3.45594
LYG1	-2.17221	7.52401	-2.70094	0.010698	0.0335063	-3.49165
MMADHC	-1.34357	11.6069	-2.69692	0.0108045	0.0337756	-3.50072
BPIFC	1.06048	9.09942	2.672	0.0114874	0.0355185	-3.55681
DNM1P41	-1.24367	4.25672	-2.66375	0.0117221	0.0360683	-3.5753
LOC157562	1.37786	8.64147	2.65556	0.0119594	0.0366519	-3.59362
BC015911	-1.03526	7.53782	-2.63709	0.0125112	0.0379325	-3.63479
SYBU	-1.10667	4.42046	-2.54823	0.0155097	0.0451477	-3.83023
LINC01333	-1.06891	4.36472	-2.53221	0.0161157	0.0465405	-3.86498
PALD1	-1.07613	7.36245	-2.50754	0.0170921	0.0488481	-3.91822
SLCO4A1-AS1	-1.11401	6.1556	-2.49567	0.0175807	0.0498732	-3.94369
SYCE3	-1.07683	5.48423	-2.49476	0.0176188	0.0499523	-3.94565
